# Supplementary material for: Immunological Significance of Prognostic DNA Methylation Sites in Hepatocellular Carcinoma
Source: Front Mol Biosci. 2021 May 26;8:683240. doi: 10.3389/fmolb.2021.683240 (PMC8187884; doi:10.3389/fmolb.2021.683240)
Supplement: Supplementary file 1 [file Table2.xlsx]

## Sheet: Sheet1
Supplementary Table 2. The clinical profiles of 260 LIRI-JP patients.
icgc_donor_id	donor_sex	donor_vital_status	donor_age_at_diagnosis	donor_tumour_stage_at_diagnosis	donor_survival_time
DO50855	male	alive	47	2	570
DO50857	male	alive	72	2	210
DO50859	male	alive	77	2	180
DO50850	male	alive	74	3	720
DO50851	male	alive	80	2	540
DO50842	female	alive	75	4	300
DO50844	male	alive	75	4	300
DO50845	male	alive	72	3	210
DO50848	male	alive	74	3	480
DO50840	male	alive	49	2	330
DO50839	female	alive	47	3	330
DO50831	male	alive	52	2	510
DO50832	male	alive	73	3	90
DO50834	male	alive	72	2	540
DO50837	female	alive	53	1	480
DO50829	male	alive	78	3	570
DO50820	female	alive	77	3	510
DO50822	male	alive	66	2	510
DO50825	male	alive	70	2	390
DO50827	female	alive	48	2	480
DO50817	male	alive	75	2	390
DO50818	male	alive	65	2	510
DO50819	female	alive	72	2	510
DO50811	male	alive	62	1	450
DO50813	male	alive	56	2	420
DO50814	male	alive	83	3	420
DO50815	male	alive	62	3	150
DO50816	male	alive	63	2	390
DO50806	male	alive	70	4	540
DO50807	male	alive	67	1	540
DO50808	male	alive	68	2	570
DO50809	male	deceased	56	3	720
DO50800	male	alive	74	2	510
DO50802	male	alive	49	2	930
DO50803	female	alive	62	1	540
DO50804	male	alive	81	2	720
DO50805	male	alive	72	2	690
DO50798	male	deceased	77	3	30
DO50799	female	alive	66	2	540
DO50791	female	deceased	79	1	480
DO50793	male	alive	76	4	540
DO50796	male	alive	69	2	540
DO50787	male	alive	63	3	480
DO50789	female	alive	73	2	570
DO50780	male	deceased	70	4	660
DO50783	male	alive	62	3	480
DO50785	male	deceased	37	4	90
DO50776	male	alive	75	1	690
DO50778	male	alive	60	4	630
DO50772	male	alive	70	1	660
DO50774	female	alive	68	2	720
DO45287	male	alive	74	1	390
DO45289	female	alive	78	3	360
DO45283	male	alive	60	3	510
DO45285	male	alive	59	3	480
DO45291	male	alive	69	3	570
DO45279	male	alive	67	3	1290
DO45275	male	deceased	65	3	10
DO45277	male	alive	64	3	600
DO45273	male	alive	62	2	480
DO45281	male	alive	83	4	750
DO45269	male	alive	59	3	750
DO45265	male	alive	73	3	1020
DO45267	male	deceased	73	3	570
DO45261	male	alive	74	3	990
DO45263	male	deceased	67	3	270
DO45257	male	alive	46	3	810
DO45259	male	alive	65	3	330
DO45253	male	alive	50	2	870
DO45255	male	alive	81	3	720
DO45251	female	alive	57	2	900
DO45247	female	alive	31	2	210
DO45249	male	alive	57	1	630
DO45243	female	alive	74	3	930
DO45245	female	deceased	75	2	240
DO45241	male	alive	49	1	1080
DO45239	male	alive	42	2	870
DO45235	female	alive	68	1	900
DO45237	male	alive	58	2	900
DO45231	male	alive	84	2	930
DO45233	male	alive	83	3	900
DO45229	male	alive	74	1	990
DO45225	male	alive	69	1	1050
DO45227	female	alive	57	2	1020
DO45221	female	deceased	75	4	390
DO45223	male	alive	67	4	1020
DO45217	female	deceased	69	3	270
DO45219	male	alive	78	2	1080
DO45213	male	alive	58	1	1200
DO45215	male	alive	65	2	1170
DO45211	male	alive	76	3	240
DO45297	female	deceased	61	4	1260
DO45299	female	alive	70	1	1440
DO45293	male	alive	68	3	450
DO45295	male	alive	76	2	300
DO45207	male	alive	68	1	1050
DO45209	male	alive	70	4	1350
DO45203	female	alive	71	2	1170
DO45205	female	deceased	67	2	90
DO45201	male	alive	49	1	900
DO45169	male	alive	74	3	1350
DO45165	male	alive	75	2	690
DO45167	male	deceased	67	2	1440
DO45161	male	deceased	74	2	540
DO45163	male	alive	76	2	960
DO45171	male	alive	56	3	600
DO45159	male	alive	65	3	1470
DO45155	male	alive	69	2	2160
DO45157	male	alive	62	2	1980
DO45151	male	alive	64	3	1230
DO45153	female	alive	77	2	1380
DO45147	male	deceased	57	2	720
DO45149	female	alive	70	2	1260
DO45143	male	alive	69	3	1290
DO45145	male	deceased	78	3	60
DO45141	male	alive	73	2	1320
DO45137	male	alive	38	1	1320
DO45139	male	alive	63	3	1320
DO45133	male	deceased	64	3	660
DO45135	male	alive	77	1	1410
DO45131	male	deceased	53	4	360
DO45129	male	alive	61	3	1470
DO45125	male	alive	58	3	1680
DO45127	male	deceased	73	3	420
DO45121	male	alive	61	3	1530
DO45123	female	deceased	78	2	570
DO45119	male	deceased	74	3	510
DO45115	male	alive	81	2	840
DO45117	female	deceased	73	2	1110
DO45111	male	alive	74	2	1590
DO45113	male	alive	58	3	1560
DO45107	female	alive	63	2	1710
DO45109	male	alive	63	2	1590
DO45103	male	alive	47	3	450
DO45105	male	alive	61	1	1680
DO45101	male	alive	63	2	1680
DO45199	female	alive	86	2	1350
DO45195	male	alive	62	1	390
DO45197	male	alive	51	2	1170
DO45187	female	alive	32	1	1260
DO45189	female	alive	85	2	1200
DO45183	female	deceased	72	2	570
DO45185	male	alive	89	2	600
DO45191	female	alive	61	2	1200
DO45193	female	deceased	68	4	120
DO45177	female	alive	81	3	1260
DO45179	female	alive	78	2	600
DO45173	male	alive	63	3	1170
DO45175	male	alive	74	2	1140
DO45181	female	alive	84	2	1200
DO227643	male	alive	79	2	1260
DO45305	male	alive	66	4	300
DO45307	female	deceased	54	4	240
DO45301	male	deceased	56	2	1440
DO45303	female	alive	62	3	990
DO45309	male	deceased	73	3	30
DO227801	female	alive	77	1	660
DO48761	male	alive	55	2	870
DO48760	female	alive	70	2	690
DO48759	male	alive	73	3	720
DO48757	female	alive	68	3	480
DO48751	male	deceased	68	2	480
DO48753	male	alive	55	3	510
DO48747	male	alive	62	3	540
DO48746	male	alive	76	3	570
DO48741	male	alive	64	3	240
DO48743	female	alive	69	2	570
DO48742	male	alive	76	2	600
DO48738	male	alive	83	4	780
DO48737	male	alive	52	1	720
DO48733	male	alive	72	2	600
DO48736	female	alive	76	1	600
DO48730	female	alive	73	2	630
DO48732	male	alive	73	3	630
DO48727	female	deceased	81	2	390
DO48728	female	alive	74	2	150
DO48723	male	alive	73	1	600
DO48725	male	alive	66	1	780
DO48721	female	alive	58	1	900
DO48720	female	alive	62	2	570
DO48716	male	alive	71	2	720
DO48715	female	deceased	58	2	690
DO48717	male	deceased	54	4	180
DO48712	male	alive	50	2	810
DO48719	male	alive	80	2	690
DO48704	female	alive	68	3	750
DO48706	male	alive	72	2	870
DO48701	male	alive	78	2	780
DO48700	female	alive	78	2	810
DO48703	male	alive	64	2	750
DO48709	male	alive	74	1	900
DO48679	male	alive	72	2	1200
DO48674	male	alive	80	2	1260
DO48677	male	alive	58	3	1140
DO48672	male	alive	81	2	450
DO48697	female	deceased	64	2	810
DO48693	male	alive	71	2	900
DO48692	female	alive	77	3	900
DO48695	male	alive	77	2	720
DO48694	male	alive	71	2	840
DO48689	male	alive	63	2	900
DO48686	male	alive	75	3	990
DO48687	female	alive	73	2	120
DO48682	female	deceased	72	3	120
DO48681	male	alive	57	2	900
DO48684	female	deceased	71	3	810
DO48691	male	alive	71	2	900
DO45099	male	alive	46	3	1590
DO45095	male	alive	66	2	1620
DO45096	male	deceased	69	2	1290
DO45097	male	alive	69	3	1620
DO45091	male	deceased	56	2	1320
DO45092	male	deceased	62	4	1200
DO45093	male	deceased	71	2	720
DO45094	male	alive	76	3	1650
DO23552	female	alive	80	1	810
DO23551	male	deceased	73	3	150
DO23550	male	alive	69	1	990
DO23539	male	alive	77	1	1110
DO23538	male	alive	67	2	450
DO23537	male	deceased	79	2	900
DO23536	male	alive	56	2	930
DO23535	male	alive	67	1	960
DO23534	male	alive	60	2	840
DO23533	male	alive	61	2	900
DO23532	female	alive	71	1	960
DO23531	female	alive	78	3	900
DO23530	male	deceased	53	4	180
DO23549	male	alive	74	3	990
DO23548	female	alive	78	1	840
DO23547	male	alive	74	1	1020
DO23546	male	alive	63	2	1050
DO23545	male	deceased	67	2	570
DO23544	male	alive	67	2	960
DO23543	male	alive	63	2	1020
DO23542	male	alive	66	3	960
DO23541	male	alive	65	2	930
DO23540	male	alive	73	1	750
DO23517	male	alive	62	2	1200
DO23516	male	deceased	69	3	20
DO23515	male	alive	71	2	1230
DO23514	male	alive	64	2	1290
DO23513	male	alive	76	3	1200
DO23512	male	alive	60	1	1260
DO23511	female	deceased	83	3	180
DO23510	female	alive	80	2	870
DO23519	male	alive	65	3	630
DO23518	male	alive	67	2	1320
DO23528	female	alive	45	2	1020
DO23527	male	alive	72	1	1050
DO23526	male	alive	66	3	1050
DO23525	male	alive	71	4	1050
DO23524	female	alive	71	2	1050
DO23523	male	alive	52	3	1080
DO23522	female	alive	82	1	1320
DO23521	male	alive	63	3	1110
DO23520	male	alive	59	4	1410
DO23529	male	alive	72	4	930
DO23509	male	deceased	60	3	780
DO23508	female	alive	79	2	390
