# Supplementary material for: Immunological Significance of Prognostic DNA Methylation Sites in Hepatocellular Carcinoma
Source: Front Mol Biosci. 2021 May 26;8:683240. doi: 10.3389/fmolb.2021.683240 (PMC8187884; doi:10.3389/fmolb.2021.683240)
Supplement: Supplementary file 2 [file Table3.xlsx]

## Sheet: Sheet1
Supplementary Table 3. 610 significant CpG sites after univariate Cox proportional regression
id	HR	HR.95L	HR.95H	pvalue
cg05978187	1.37576e+49	8.63939e+32	2.1908e+65	2.77654e-09
cg09747578	16958.5	680.826	422414	2.91161e-09
cg03718677	6.40296e-07	4.83719e-09	8.47554e-05	1.05744e-08
cg01522975	1.068e+28	1.90871e+18	5.97594e+37	1.74439e-08
cg24341944	1.00036e+11	9.38135e+06	1066706827716080	8.66726e-08
cg15128849	1.34677e+09	603950	3.00322e+12	9.09463e-08
cg18677965	2713.31	145.799	50494.6	1.15858e-07
cg08271519	1.50841e+12	3.6406e+07	6.24977e+16	2.34697e-07
cg07289581	1.05743e+30	4.05892e+18	2.75482e+41	2.53893e-07
cg01095395	158.445	23.0893	1087.3	2.54137e-07
cg17918089	3.69586e+12	6.12863e+07	2.22879e+17	2.56605e-07
cg17489451	61.76	12.7949	298.11	2.84179e-07
cg21091629	6701.23	231.181	194248	2.91826e-07
cg17061853	2.28544e+22	54368094193751	9.60721e+30	3.7405e-07
cg00893987	4.44896e+29	1.09892e+18	1.80116e+41	5.54882e-07
cg27523951	885390067126450	1.20206e+09	6.52141e+20	5.94023e-07
cg13328485	69.2922	13.0931	366.713	6.18208e-07
cg00123035	7.99218e+12	6.41431e+07	9.9582e+17	6.94324e-07
cg21114485	3.36898e+29	6.82075e+17	1.66404e+41	7.45669e-07
cg13834500	5.00675e+08	172320	1.45471e+12	8.50536e-07
cg16338822	7.04254e+33	2.15202e+20	2.30469e+47	9.16881e-07
cg18294881	8.85809e+35	3.1414e+21	2.4978e+50	1.08402e-06
cg16687447	3.14673e+83	7.96105e+49	1.2438e+117	1.10996e-06
cg21351102	551927353093131	5.93116e+08	5.13599e+20	1.2931e-06
cg04273556	453.813	37.6152	5475.06	1.47269e-06
cg11964474	0.0838377	0.0305336	0.230198	1.50832e-06
cg12351042	0.0227074	0.00476911	0.108118	1.99546e-06
cg24181591	4.57661e+42	1.14275e+25	1.83289e+60	2.0337e-06
cg12126786	111459210403949	1.77912e+08	6.98276e+19	2.04022e-06
cg08531821	4.20489e+11	6.5847e+06	2.68518e+16	2.12535e-06
cg23970338	3.73375e+11	6.10019e+06	2.28533e+16	2.15589e-06
cg15654964	3.04761e+10	1.40039e+06	663241357177780	2.16796e-06
cg13501999	1091.68	60.3007	19763.6	2.1991e-06
cg00940891	1.1458e+51	7.79175e+29	1.68492e+72	2.27048e-06
cg00887101	1.62138e+22	9.57772e+12	2.74478e+31	2.39455e-06
cg20466045	1.08862e+07	12206.5	9.70867e+09	2.94223e-06
cg13671831	1.20632e+12	1.01626e+07	1.43192e+17	3.06584e-06
cg06834261	4.03797e-14	9.03353e-20	1.80496e-08	3.38398e-06
cg02496295	2.17419e+22	7.67524e+12	6.15888e+31	3.62579e-06
cg18006085	2.17416e+33	1.54809e+19	3.05342e+47	3.86566e-06
cg23346960	6.54474e+16	4.63694e+09	9.23747e+23	4.03047e-06
cg04126816	387350	1626.13	9.22681e+07	4.06967e-06
cg25552889	0.000245037	7.08767e-06	0.00847148	4.24039e-06
cg00510787	678.714	42.0579	10952.8	4.32779e-06
cg13976366	695386048351238	3.13899e+08	1.5405e+21	4.55219e-06
cg16022344	5.75012e+24	148890811594869	2.22068e+35	4.56547e-06
cg08878304	6.81579e+24	153223315894165	3.03185e+35	4.85421e-06
cg03785807	2.03911e+18	2.80864e+10	1.48043e+26	4.99304e-06
cg16195804	1.11554e+21	1.00186e+12	1.24212e+30	5.11683e-06
cg01457080	3.51993e+07	19748	6.27401e+10	5.37372e-06
cg09600437	6.03005e-08	4.63475e-11	7.84541e-05	5.52846e-06
cg26324201	6.75555e+06	7601.02	6.00411e+09	5.64001e-06
cg19479366	2.03973e+08	52092.6	7.98673e+11	5.81276e-06
cg18887228	120.185	15.1279	954.826	5.92631e-06
cg24762437	3.80659e+24	8.59736e+13	1.68541e+35	6.03139e-06
cg10186308	4.49811e+20	5.07501e+11	3.98679e+29	6.06726e-06
cg16141690	2.20583e+08	50246.4	9.68365e+11	7.13681e-06
cg13351698	4.02241e+12	1.25565e+07	1.28856e+18	7.21946e-06
cg26052367	1120.62	52.0583	24122.8	7.33092e-06
cg02301754	6.75394e-06	3.64731e-08	0.00125067	7.85786e-06
cg12269343	1.19497e+12	6.01601e+06	2.3736e+17	7.89891e-06
cg04025590	1.33827e+09	131507	1.36186e+13	8.06496e-06
cg03532114	2.17781e+23	1.18912e+13	3.98852e+33	8.30991e-06
cg23704362	0.0352122	0.00806192	0.153797	8.63121e-06
cg15270851	6.01309e+20	3.91319e+11	9.23982e+29	9.2826e-06
cg11044823	3.81694e+10	793888	1835146574872530	9.4353e-06
cg08807541	9.98225e-05	1.69079e-06	0.00589343	9.54197e-06
cg08555924	429.302	29.3047	6289.11	9.59299e-06
cg19352977	2.11479e+27	1452484285698240	3.0791e+39	1.06677e-05
cg11884656	7.62713e+22	4.87591e+12	1.19307e+33	1.08562e-05
cg06880557	1.06253e+06	2189.24	5.15692e+08	1.09596e-05
cg13935507	1.24202e+21	4.84016e+11	3.18713e+30	1.11316e-05
cg13759778	8756.65	150.397	509844	1.20012e-05
cg07472159	226.319	19.8359	2582.22	1.27023e-05
cg05459203	3147.78	84.1528	117744	1.30834e-05
cg15541315	1.89757e+19	4.00771e+10	8.98462e+27	1.32813e-05
cg22774012	1.94926e+17	3.22142e+09	1.17949e+25	1.33248e-05
cg04270788	1.61854e+09	114681	2.28431e+13	1.36339e-05
cg25096582	8.97939e+09	290228	277814264073923	1.39736e-05
cg09926892	1.62517e+17	2.63226e+09	1.00339e+25	1.49146e-05
cg07285167	0.0379024	0.0086157	0.166741	1.49168e-05
cg10821722	0.0170246	0.00268865	0.107801	1.52233e-05
cg06466479	0.00229024	0.000144795	0.0362251	1.59423e-05
cg15676084	769057	1628.94	3.63089e+08	1.60219e-05
cg20684973	66734.1	416.468	1.06933e+07	1.79734e-05
cg25243721	1.25473e+24	1.20653e+13	1.30487e+35	1.80928e-05
cg13427055	248220	839.313	7.3409e+07	1.87513e-05
cg02235880	1.63744e+08	27699.2	9.67974e+11	1.96797e-05
cg17767931	9.00756e+06	5728.53	1.41635e+10	2.00622e-05
cg20347268	1.11216e+22	7.94727e+11	1.55638e+32	2.05516e-05
cg17922226	0.0406057	0.00928527	0.177574	2.08253e-05
cg12287813	8.65093e+11	2.73754e+06	2.73379e+17	2.09903e-05
cg22230395	449729	1116.03	1.81228e+08	2.11163e-05
cg15615135	7.01164e+18	1.43652e+10	3.42237e+27	2.12568e-05
cg19482581	5.3074e+27	876573315315284	3.21347e+40	2.12589e-05
cg27149093	923703	1634.67	5.21957e+08	2.15234e-05
cg17709676	225238245106433	5.22362e+07	9.71208e+20	2.23571e-05
cg17918239	3.10846e-06	8.80321e-09	0.00109761	2.26945e-05
cg18370979	5903.13	105.858	329185	2.31268e-05
cg05670408	5.81347e+06	4258.34	7.93652e+09	2.34962e-05
cg13908518	7171.89	115.349	445916	2.51762e-05
cg10394385	3153791195302640	1.88971e+08	5.26346e+22	2.59997e-05
cg24450631	179.523	15.9072	2026.04	2.69865e-05
cg05646865	0.000468952	1.30079e-05	0.0169063	2.78191e-05
cg20793071	0.113976	0.0411782	0.315472	2.90247e-05
cg07613278	0.000338998	7.98609e-06	0.01439	2.94501e-05
cg22176017	2.51023e+08	28604.6	2.20288e+12	2.98002e-05
cg03294491	0.167268	0.0722322	0.387344	2.99683e-05
cg10812811	220413	680.529	7.13884e+07	3.02358e-05
cg20466180	0.000967368	3.70844e-05	0.0252344	3.02962e-05
cg01360768	7.83861e+21	3.70758e+11	1.65725e+32	3.23785e-05
cg17718515	3.06e+06	2670.11	3.50682e+09	3.24899e-05
cg15301525	3.17254e+64	1.13023e+34	8.90528e+94	3.29613e-05
cg16861508	1.25124e+11	722168	2.16793e+16	3.29777e-05
cg22068764	2.49824e+11	1.03371e+06	6.03769e+16	3.32873e-05
cg11058696	2.57064e+07	7958.3	8.30352e+10	3.49366e-05
cg10850119	4.10024e+21	2.3826e+11	7.05614e+31	3.49637e-05
cg07955828	1.83828e+26	6.43742e+13	5.2494e+38	3.58322e-05
cg00499599	5.24279e+17	2.02669e+09	1.35625e+26	3.65599e-05
cg27553433	313097	757.44	1.29422e+08	3.839e-05
cg06830426	4.92742e+11	1.29476e+06	1.87521e+17	4.01364e-05
cg01222684	335810	770.862	1.46288e+08	4.06062e-05
cg01087382	1465.69	45.0068	47731.9	4.09633e-05
cg11584936	0.00895299	0.000939775	0.0852928	4.12425e-05
cg27287808	7.13245e+06	3728.13	1.36454e+10	4.25879e-05
cg07403350	0.0952177	0.0308638	0.293755	4.29211e-05
cg24265806	1.73283e+21	1.15498e+11	2.59976e+31	4.30164e-05
cg21332946	1.25951e+06	1493.03	1.06251e+09	4.38878e-05
cg00617305	127359	451.215	3.59481e+07	4.44826e-05
cg07739803	1736563983253650	8.38734e+07	3.59548e+22	4.4517e-05
cg08027745	15625.3	151.049	1.61637e+06	4.50619e-05
cg00209951	6.13417e+09	121621	309386651560895	4.51823e-05
cg13145440	6.29158e+08	37111.8	1.06661e+13	4.54997e-05
cg17417191	4625764582854910	1.36427e+08	1.56843e+23	4.55624e-05
cg05492845	761.223	31.2134	18564.5	4.67413e-05
cg04765929	2874.63	61.9745	133337	4.74297e-05
cg23141333	1.2479e+12	1.83321e+06	8.49474e+17	4.81365e-05
cg26864061	3.28358e+18	3.83956e+09	2.80811e+27	4.8437e-05
cg23512958	1.47625e-38	8.11142e-57	2.68671e-20	4.89436e-05
cg16257040	3.09163e+96	6.70798e+49	1.4249e+143	5.06126e-05
cg12979743	8.7425e+09	133892	570842048426426	5.19046e-05
cg09305478	2038.23	50.6906	81955.3	5.28094e-05
cg15316289	0.0333202	0.0064019	0.173423	5.30748e-05
cg19399100	81.581	9.63805	690.54	5.36622e-05
cg08636224	7.88473e-09	9.1834e-13	6.76971e-05	5.40615e-05
cg07847428	1.85244e+77	5.12934e+39	6.69001e+114	5.52452e-05
cg06654134	1.7895e-25	1.65312e-37	1.93713e-13	5.56781e-05
cg11223252	9.63073e+08	41093	22571004126262	5.59408e-05
cg07790638	232.619	16.3698	3305.58	5.71189e-05
cg23057732	320563	666.939	1.54078e+08	5.72432e-05
cg09234872	2000.89	49.2593	81275.5	5.77146e-05
cg25543676	6.79476e-45	1.84795e-66	2.49837e-23	5.96573e-05
cg07803864	1811.67	46.3104	70873	6.06879e-05
cg16328820	193257213818951	1.96374e+07	1.9019e+21	6.22754e-05
cg14436426	0.00213167	0.000104717	0.0433937	6.31813e-05
cg02525396	1.0271e+13	4.31611e+06	2.44419e+19	6.35018e-05
cg15247031	3642.79	65.2793	203279	6.43228e-05
cg26966384	395279301817078	2.71255e+07	5.7601e+21	6.50336e-05
cg23061257	849053	1043.69	6.90712e+08	6.52973e-05
cg07179770	3.03741e+33	1.10629e+17	8.33949e+49	6.54937e-05
cg12032116	2.65667e+28	293108385528305	2.40795e+42	6.56552e-05
cg16280313	1.40897e+36	2.45714e+18	8.07935e+53	6.61637e-05
cg13565723	2.88092e-17	2.14325e-25	3.87248e-09	6.65486e-05
cg05715287	6.89199e-10	2.13743e-14	2.22227e-05	6.80919e-05
cg11368578	44910.6	230.558	8.74816e+06	6.81653e-05
cg20639263	1.02265e+10	120167	870294943348333	6.90599e-05
cg15875120	3.36598e+06	2038.21	5.5587e+09	7.02048e-05
cg20633621	61620.7	267.77	1.41805e+07	7.05197e-05
cg12791554	3957.53	66.5682	235278	7.0622e-05
cg14448864	5.25698e+06	2546.32	1.08533e+10	7.07391e-05
cg08351331	19.2212	4.47268	82.6026	7.07809e-05
cg13543096	0.00382955	0.000245655	0.0596996	7.15108e-05
cg12685200	1.63498e+40	2.30077e+20	1.16186e+60	7.17811e-05
cg15694180	294846	583.488	1.4899e+08	7.33299e-05
cg23707905	30658.8	185.57	5.06528e+06	7.35453e-05
cg19208897	571.876	24.7371	13220.7	7.42718e-05
cg22151768	35031.5	197.366	6.2179e+06	7.49219e-05
cg23127998	2.40763e-06	3.97729e-09	0.00145744	7.54983e-05
cg21262854	1.18071e+08	11869.6	1.17449e+12	7.57234e-05
cg12341414	5.47538e+11	826259	3.62837e+17	7.74395e-05
cg14784788	3.49072e+17	6.94202e+08	1.75527e+26	7.76709e-05
cg01362183	1.38229e+07	3963.65	4.82063e+10	7.7928e-05
cg08552254	7.67418e-14	2.37903e-20	2.47551e-07	7.83637e-05
cg10455676	2.82608e+12	1.83988e+06	4.34088e+18	7.98781e-05
cg08256691	0.0481794	0.0106683	0.217583	8.05664e-05
cg26082838	1.15798e-06	1.29251e-09	0.00103746	8.11376e-05
cg15489422	1.07404e+09	34619.7	3.33212e+13	8.12411e-05
cg17589175	82106467436559	9.83389e+06	6.85535e+20	8.14635e-05
cg17071957	0.085867	0.0253	0.291429	8.2332e-05
cg08810779	2754.7	53.3089	142347	8.30584e-05
cg05612904	299994	556.116	1.6183e+08	8.51541e-05
cg15264273	2.94418e+06	1745	4.96745e+09	8.53668e-05
cg09893068	7.49145e-06	2.06824e-08	0.00271351	8.64871e-05
cg05486551	5.73687e-05	4.37257e-07	0.00752685	8.67404e-05
cg20630151	2.85773e+11	540120	1.512e+17	8.74546e-05
cg00669856	6.54787e-07	5.31279e-10	0.000807007	8.80304e-05
cg16108132	1.03771e+21	3.15682e+10	3.41118e+31	8.97872e-05
cg19337295	6116491188083080	7.63746e+07	4.89842e+23	9.04723e-05
cg25572812	2.29615e-10	3.4181e-15	1.54247e-05	9.09069e-05
cg25060020	193186879278950	1.32518e+07	2.81631e+21	9.2835e-05
cg09691574	0.00527766	0.000380385	0.0732249	9.30137e-05
cg17214107	0.104095	0.0334575	0.323868	9.35316e-05
cg23029494	139343613212830	1.11749e+07	1.73751e+21	9.35337e-05
cg19657082	3.30994e+12	1.6958e+06	6.4605e+18	9.58359e-05
cg10184881	1001.21	31.056	32278.1	9.66574e-05
cg03952109	169.985	12.8563	2247.54	9.67363e-05
cg19857457	186.234	13.4481	2579.02	9.6966e-05
cg01366407	1.11922e+08	9887.07	1.26696e+12	9.96229e-05
cg16511708	184473	409.987	8.30035e+07	0.000100208
cg06839953	2.60282e+22	1.3172e+11	5.14324e+33	0.000100507
cg27305895	2.46277e-15	1.05838e-22	5.73066e-08	0.000101627
cg20975478	7.53063e+12	2.40585e+06	2.35719e+19	0.000102144
cg05352541	4.46142e+29	492976083135787	4.03757e+44	0.00010218
cg00712898	9.39186e-51	5.16947e-76	1.70631e-25	0.000103686
cg01773061	5.1625e+08	20581.6	1.29492e+13	0.000103747
cg19120125	19.7799	4.38237	89.277	0.00010378
cg21667943	2.70882e-06	4.1036e-09	0.00178811	0.000108892
cg24147596	0.107301	0.0346094	0.332671	0.000110461
cg14308291	4.85701e-05	3.15957e-07	0.0074664	0.000110507
cg09694403	7.2782e+88	5.6029e+43	9.45442e+133	0.000113101
cg12398397	5.83706e+08	20625.6	1.65189e+13	0.000113645
cg18055007	0.189184	0.0811272	0.441168	0.000116088
cg21792432	131.15	10.9848	1565.83	0.000116167
cg23126947	1008.54	29.8803	34040.8	0.00011713
cg15315630	445.24	19.9402	9941.62	0.000118826
cg02428100	2.03175e+08	11814.3	3.49407e+12	0.000120811
cg08403419	0.0595825	0.0141291	0.251261	0.000122474
cg09230732	2.05864e+32	6640821842943600	6.38171e+48	0.000122833
cg04095468	0.000111157	1.06588e-06	0.0115921	0.000123076
cg21774863	1560377829157860	2.73227e+07	8.91118e+22	0.000123524
cg24274600	16642.3	116.387	2.37969e+06	0.000123725
cg02367472	9.31245e+13	6.77504e+06	1.28002e+21	0.000125275
cg15926557	550420	640.392	4.73089e+08	0.000125789
cg20395940	2.59621e+07	4200.39	1.60469e+11	0.000126489
cg17466768	389.082	18.4298	8214.15	0.000126786
cg05057057	2.26883e+10	114191	4507873336742700	0.000127652
cg20326867	1.13674e+49	8.92438e+23	1.44792e+74	0.00012825
cg06583518	3.70884e-22	3.99266e-33	3.4452e-11	0.000128325
cg01301664	441.567	19.5231	9987.21	0.00012947
cg18611281	2.37195e+06	1289.85	4.36185e+09	0.000129475
cg05958659	14903.9	108.607	2.04523e+06	0.000129831
cg03586029	1.732e+21	2.2627e+10	1.32577e+32	0.000130977
cg12435611	701.953	24.3147	20265	0.000133531
cg16616769	0.0487407	0.0103343	0.229881	0.000134667
cg24241455	2.95068e+26	7.532e+12	1.15594e+40	0.000135263
cg15556558	181398	359.866	9.14379e+07	0.000136853
cg13678049	0.0455328	0.00930608	0.222783	0.000137006
cg24979630	1.08069e-17	2.03262e-26	5.74569e-09	0.000138411
cg18418503	2.557e+17	2.80865e+08	2.3279e+26	0.000139984
cg19357918	1.0104e+11	217042	4.70374e+16	0.000141616
cg23455614	7.05414e-10	1.36233e-14	3.65263e-05	0.000141885
cg05755837	3.20397e+07	4335.53	2.36775e+11	0.000143191
cg24016044	7.83507e-06	1.82757e-08	0.00335902	0.000143536
cg07992625	2.78891e-06	3.81302e-09	0.00203986	0.000144103
cg15486645	1.01495e+17	1.70693e+08	6.03499e+25	0.000145367
cg03977657	0.0469122	0.0096747	0.227476	0.00014575
cg23687319	9.00849e-26	1.07105e-38	7.57695e-13	0.000145894
cg06422693	5099.91	62.2097	418088	0.000146349
cg24473385	1.13473e+25	1.29957e+12	9.90802e+37	0.000147863
cg25299176	302.899	15.796	5808.28	0.000149879
cg09739907	8073.77	77.1304	845137	0.0001499
cg11061603	4.05217e+06	1549.04	1.06002e+10	0.000150997
cg04485075	7.54316e+18	1.28556e+09	4.42603e+28	0.000152091
cg13681935	0.00521201	0.000343126	0.0791693	0.00015245
cg03383661	354.864	16.9895	7412.13	0.000152644
cg24023606	8.46166e+16	1.44422e+08	4.95768e+25	0.000154345
cg23159296	1.03107e+99	5.33821e+47	1.99151e+150	0.000154368
cg17669700	1.23279e+38	2.29433e+18	6.62401e+57	0.000154404
cg18380974	1.52102e+08	8765.16	2.63944e+12	0.000155077
cg03418289	6024.58	66.0794	549272	0.000156749
cg12960248	469089	537.967	4.0903e+08	0.00015675
cg24325790	0.00799392	0.000653603	0.0977699	0.000156845
cg12503243	3.53399e-05	1.73306e-07	0.00720639	0.000158058
cg23048366	2.43285e+74	5.9849e+35	9.88947e+112	0.000159263
cg13791589	7.13322e+62	1.49805e+30	3.39661e+95	0.000163347
cg02940164	92.1609	8.76436	969.111	0.000164433
cg04410834	1.04855e-27	9.50446e-42	1.15679e-13	0.000166168
cg27394046	1.70949e+07	2932.36	9.96588e+10	0.000166817
cg23517548	4.32428e+12	1.13559e+06	1.64667e+19	0.000167603
cg01403114	0.00019978	2.35173e-06	0.0169714	0.000170929
cg26778807	4.52486e+76	4.57337e+36	4.47687e+116	0.000172313
cg13982505	0.0410716	0.00775383	0.217554	0.000174596
cg25820971	27552.6	132.258	5.73991e+06	0.000174634
cg12563480	642604	594.541	6.94552e+08	0.000175271
cg07561400	6.81045e+28	5.84494e+13	7.93546e+43	0.000176227
cg09847234	9.02804e+08	18832.2	4.32799e+13	0.000176828
cg12836610	9.28879e-17	3.82618e-25	2.25504e-08	0.000178716
cg21492378	0.0231397	0.00321952	0.166312	0.000182112
cg18397653	221.298	13.0576	3750.51	0.000184504
cg24631950	6.60126e+16	9.97224e+07	4.3698e+25	0.000186027
cg20291846	5.48507e-24	3.42106e-36	8.79432e-12	0.000187433
cg04393897	2.4141e+25	1.15827e+12	5.03156e+38	0.000187546
cg18053505	6.41428e-22	4.85191e-33	8.47975e-11	0.000187755
cg21123573	0.000382558	6.15472e-06	0.0237786	0.000188086
cg05475028	2.85946e+10	92353.1	8853510112364290	0.00018967
cg23408913	1.2076e+28	2.16221e+13	6.74453e+42	0.000189779
cg10906135	4.28789e+19	2.08538e+09	8.81664e+29	0.000190687
cg09002774	56377.5	179.692	1.76881e+07	0.000191552
cg17259265	0.0554838	0.0121395	0.25359	0.000191807
cg00040861	2.57107e+28	3.00831e+13	2.19739e+43	0.000192131
cg00230368	2.43843e+12	746808	7.96178e+18	0.000193657
cg11185569	5.73825e+07	4755.32	6.92436e+11	0.000194753
cg03302287	2724.21	42.4342	174889	0.000195349
cg03292149	0.00273667	0.000122194	0.0612905	0.000199039
cg26615712	5.0956e+106	2.45216e+50	1.05887e+163	0.000204317
cg11208235	378.444	16.4689	8696.36	0.000205921
cg20892287	56.1728	6.69205	471.512	0.000206294
cg00630583	3.64671e+85	2.22305e+40	5.98208e+130	0.000208152
cg14198172	1.46962e+24	2.4518e+11	8.80904e+36	0.000209739
cg18676803	612836	530.411	7.0807e+08	0.000212602
cg27470406	2.05926e+32	1619212040022010	2.61889e+49	0.000213257
cg14981132	4.98757e-11	1.75249e-16	1.41946e-05	0.000213877
cg14492347	537198	495.721	5.82145e+08	0.000215113
cg17496788	0.0950579	0.027322	0.330722	0.000216154
cg11371394	4.8823e+09	35753.3	666702829837280	0.000217474
cg23124755	1.14866e+09	18095	7.29159e+13	0.000217748
cg23112213	8.81587e-06	1.83581e-08	0.00423352	0.000220148
cg17858663	1.83226e+23	8.08351e+10	4.15313e+35	0.000224023
cg21828898	1.24534e-22	2.8618e-34	5.41925e-11	0.00022533
cg01221484	9.85694e+65	8.4864e+30	1.14488e+101	0.000225377
cg14797438	4.68307e+18	5.61496e+08	3.90585e+28	0.000225644
cg07515662	1.85477e+12	559848	6.14483e+18	0.000226182
cg01747191	5.75092e+13	2.75988e+06	1.19835e+21	0.00022887
cg00021527	3.85254e+16	5.7754e+07	2.56988e+25	0.00022968
cg21270015	316.542	14.7927	6773.54	0.000229861
cg03085312	0.139845	0.0490956	0.39834	0.000230136
cg11668844	0.0997618	0.0292591	0.340148	0.000230428
cg06392426	0.130472	0.0441209	0.385827	0.000231808
cg17765461	9.01163e+10	131775	6.16275e+16	0.000233496
cg10027114	2416789874159570	1.54104e+07	3.79021e+23	0.000234192
cg04106641	0.00432258	0.000236993	0.0788406	0.000238103
cg25635316	486907092882155	7.11532e+06	3.33194e+22	0.000238765
cg09830278	1.62481e+08	6746.43	3.91318e+12	0.000239979
cg25261908	2.89181e+21	9.9266e+09	8.4244e+32	0.000243472
cg12477119	5.60935e+09	34445	913480859049617	0.000246169
cg02144298	16111.3	90.6644	2.86303e+06	0.00024704
cg20340242	0.0775819	0.0197649	0.304528	0.00024814
cg25661781	5.94452e-07	2.76591e-10	0.00127761	0.000250342
cg20346122	9.19988e+06	1721.03	4.91787e+10	0.000251082
cg14647515	6.07673e+06	1406.19	2.62601e+10	0.000255113
cg25910443	72922.5	180.319	2.94904e+07	0.000255989
cg25132078	4.43374e+10	85995.3	2.28594e+16	0.000259146
cg01883521	89685967292250	2.92046e+06	2.75421e+21	0.000259757
cg25418748	336.187	14.8087	7632.12	0.000260459
cg08625335	1.23386e+21	5.70339e+09	2.66931e+32	0.000265421
cg01154537	854.6	22.7057	32165.5	0.000265428
cg04495969	1.15419e-15	1.08061e-23	1.23278e-07	0.000265697
cg11973052	1.2064e+115	1.613e+53	9.02298e+176	0.000266966
cg14356946	0.000274944	3.34271e-06	0.0226146	0.000268342
cg20948472	119.564	9.12218	1567.12	0.000268578
cg23653187	106730	210.693	5.40664e+07	0.000268603
cg21638219	6.29463e-42	4.25989e-64	9.30125e-20	0.000270009
cg15876417	0.000531222	9.17844e-06	0.0307456	0.000270951
cg18168989	6.71224e+12	830835	5.42276e+19	0.000273032
cg20091107	45407.7	140.922	1.46312e+07	0.000273424
cg16896371	2.64992e-10	1.8411e-15	3.81407e-05	0.000273783
cg09747829	0.000325259	4.27741e-06	0.024733	0.000278959
cg25847835	4.19972e+10	78288.4	2.25291e+16	0.000279053
cg21740204	4.15517e-09	1.25254e-13	0.000137844	0.000279377
cg15747933	3.63336e-05	1.45679e-07	0.00906191	0.000283033
cg26477793	3.3262e+08	8315.46	1.33048e+13	0.000284084
cg05257610	0.000619681	1.14671e-05	0.0334874	0.00028502
cg20592700	103.002	8.42405	1259.42	0.00028533
cg10568944	1132102671592840	8.34469e+06	1.5359e+23	0.000285564
cg12813922	2.83816e+16	3.66153e+07	2.19994e+25	0.000286035
cg13828871	1.68697e+11	143475	1.98352e+17	0.000289002
cg01275830	1.33401e-11	1.74724e-17	1.01851e-05	0.000291036
cg13014406	41834425987009	1.75908e+06	9.94906e+20	0.000295268
cg09058381	1.9344e+13	1.23013e+06	3.04187e+20	0.000296272
cg19655070	2.07971e-05	6.04033e-08	0.0071605	0.000297842
cg00620629	4.99412e-33	1.54725e-50	1.61198e-15	0.000299344
cg01801174	1.28654e+19	5.60035e+08	2.9555e+29	0.00030057
cg25558099	52.1927	6.11343	445.589	0.000300703
cg02247582	1.52351e+09	15983.3	145219579056132	0.00030074
cg08157638	994328	555.598	1.7795e+09	0.000301711
cg02748427	3.47899e-28	4.43639e-43	2.7282e-13	0.000302345
cg06071083	2198.71	33.8081	142993	0.000302915
cg23062876	1.60361e-13	1.79611e-20	1.43173e-06	0.000308705
cg07273415	56882.9	148.471	2.17933e+07	0.000309074
cg06106793	768772457831221	6.28009e+06	9.41088e+22	0.000309342
cg27322545	4.38743e-24	8.89627e-37	2.16378e-11	0.000310062
cg04884732	1.27363e+13	957639	1.69389e+20	0.000311485
cg19815589	7.02205e+07	3762.84	1.31042e+12	0.000317252
cg22506059	0.0610116	0.0132982	0.279919	0.000320596
cg15626350	0.132251	0.0439056	0.39836	0.000323187
cg25636075	0.0040579	0.000201448	0.0817409	0.000325092
cg14838256	696122727288463	5.57135e+06	8.69783e+22	0.000326955
cg23918676	0.000235164	2.46351e-06	0.0224484	0.000327842
cg24459023	1.02953e+10	35020	3026614415420740	0.000332273
cg18178963	9639277582162870	1.76651e+07	5.25986e+24	0.000336154
cg05699592	7.56432e+32	786391215198788	7.27614e+50	0.000339118
cg09735598	1.02679e-05	1.91864e-08	0.00549509	0.000339133
cg26778908	2.25282e+08	6057.32	8.37861e+12	0.000341058
cg24373760	2.76099e+06	822.635	9.26666e+09	0.000342967
cg27144162	5.14201e+20	2.32839e+09	1.13556e+32	0.000345771
cg20424530	2.72073e-13	3.45057e-20	2.14526e-06	0.000355796
cg01441777	0.0849901	0.0219588	0.328948	0.00035675
cg26356176	1.30221e+27	1.68866e+12	1.00419e+42	0.000357282
cg18335933	3.51547e+102	1.64906e+46	7.49427e+158	0.000359583
cg26979012	3.19772e+08	6808.69	1.50182e+13	0.000359634
cg06310844	389.815	14.7005	10336.8	0.000360826
cg26815021	9.04859e+07	3840.41	2.13198e+12	0.000361418
cg14689355	8.97461e+12	684003	1.17753e+20	0.000361539
cg08568987	433.676	15.3763	12231.5	0.00036541
cg18201077	7.69075e-35	1.32576e-53	4.46141e-16	0.000366052
cg10218426	4.80472e+27	2.76094e+12	8.3614e+42	0.000370994
cg01182697	0.103063	0.0294791	0.360321	0.00037317
cg05334253	2152.6	31.3895	147618	0.000374181
cg14817143	3.15531e+16	2.55521e+07	3.89634e+25	0.000375326
cg09669099	1.2334e+23	2.30109e+10	6.61108e+35	0.000377355
cg04249030	2.4446e-19	1.34297e-29	4.44987e-09	0.000377469
cg16276199	5774.63	48.7166	684498	0.000378032
cg11356290	9.01901e-44	1.6331e-67	4.98085e-20	0.000380225
cg05499853	1.46289e-76	2.15261e-118	9.94161e-35	0.000380744
cg07732037	4996.86	45.4977	548788	0.000381802
cg15869022	0.059919	0.0126743	0.283272	0.000383159
cg04741636	4.1341e+12	450237	3.79595e+19	0.000383299
cg23345864	4.93276e+23	4.13148e+10	5.88945e+36	0.000383633
cg02655623	33.4809	4.82129	232.504	0.000383933
cg25834568	6.10907e+06	1096.32	3.40419e+10	0.000384518
cg14829378	2.32183e+58	1.39864e+26	3.85438e+90	0.000384619
cg20379012	1.88342e+06	645.627	5.49429e+09	0.000386058
cg07520158	1.29477e+39	3.24118e+17	5.17226e+60	0.00038705
cg19162106	11.4629	2.9789	44.1098	0.000388796
cg26910205	361123719840014	3.24866e+06	4.01428e+22	0.000390843
cg05485060	0.110498	0.0326951	0.373445	0.000392222
cg03169527	77.2848	6.9693	857.036	0.000397764
cg25536300	7.77297e+07	3314.58	1.82283e+12	0.000401899
cg25325612	1.62102e+38	1.04114e+17	2.52389e+59	0.000409592
cg05718625	2.75534e+19	4.47837e+08	1.69523e+30	0.000413138
cg20610181	0.0964392	0.0263314	0.35321	0.000413653
cg23806715	6.87289e-51	9.59575e-79	4.92266e-23	0.000416178
cg02186298	5.04491e+10	57206.1	4.44902e+16	0.000418234
cg03837750	0.000210281	1.90323e-06	0.0232331	0.000419961
cg21422622	1.12579e+18	1.03459e+08	1.22503e+28	0.000423344
cg01273150	1.46998e+29	8.59462e+12	2.51419e+45	0.000428906
cg22384366	4.20408e-09	9.02571e-14	0.000195822	0.000436707
cg14992108	0.0520535	0.0100018	0.270906	0.000445163
cg03438904	5.40917e+62	5.22173e+27	5.60333e+97	0.000445662
cg16590151	744.204	18.5439	29866.3	0.000447935
cg14325649	6.04904e-14	2.50924e-21	1.45825e-06	0.000449
cg10415235	550638	342.472	8.85335e+08	0.000449167
cg02433905	6.52049e-07	2.28806e-10	0.0018582	0.000449379
cg00645579	0.0221304	0.00263003	0.186217	0.000453781
cg09421020	3.58541e+12	344092	3.73597e+19	0.000454454
cg12576700	17585.2	74.4171	4.1555e+06	0.000455664
cg25098095	2.76045e+38	8.56232e+16	8.89958e+59	0.000460126
cg09555217	2.29608e-05	5.82443e-08	0.00905154	0.000460423
cg24000189	2.83601e+83	5.51551e+36	1.45824e+130	0.00046245
cg05191792	41056.9	107.231	1.57199e+07	0.00046435
cg17142183	0.038369	0.00618147	0.23816	0.000464739
cg16739396	1.5097e-08	6.22647e-13	0.000366049	0.000472142
cg04542938	108581	163.126	7.22741e+07	0.00047236
cg06331674	2.95069e-16	5.78618e-25	1.50472e-07	0.000472927
cg13493001	0.0337686	0.00504634	0.22597	0.000476631
cg11286122	0.11183	0.0327116	0.382306	0.000477483
cg03430067	4.07749e+102	1.08533e+45	1.53187e+160	0.000477509
cg24692716	2644235221808380	5.82009e+06	1.20135e+24	0.000480328
cg03623878	0.0984306	0.026784	0.36173	0.000480816
cg17660026	642.019	16.9904	24260.1	0.000485592
cg00155485	6.66307e-37	3.14496e-57	1.41167e-16	0.000486022
cg09658438	1.05027e+10	24558.9	4491501436365170	0.000486602
cg11081833	0.124206	0.0384457	0.401271	0.000490139
cg27289104	2.37183e+34	1103819897469690	5.09648e+53	0.000492017
cg10920302	7.92275e+50	1.86816e+22	3.35999e+79	0.00049257
cg13920529	2981.44	32.7029	271811	0.000511531
cg02823866	1.89888e+31	4.29776e+13	8.38981e+48	0.000512208
cg03627896	36364.9	96.1183	1.37581e+07	0.000525333
cg10789261	9.19635e+07	2891.44	2.92494e+12	0.000527073
cg13272258	206.532	10.1187	4215.51	0.000532313
cg18856252	4644722355779430	6.23662e+06	3.45916e+24	0.000538027
cg05647859	4.04664e-15	2.85725e-23	5.73113e-07	0.000538551
cg04469303	4.66101e+90	1.96966e+39	1.10299e+142	0.000542029
cg04998282	3340396569776380	5.32686e+06	2.09471e+24	0.000543071
cg02043083	1.73415e+08	3697.82	8.13257e+12	0.000546147
cg18213440	3.53269e+37	1.79882e+16	6.93781e+58	0.000547881
cg24826867	46118.7	104.384	2.0376e+07	0.000548966
cg01106788	2.6823e+12	239409	3.00522e+19	0.000549176
cg15725933	7.6724e+41	1.31467e+18	4.47761e+65	0.000551924
cg26675934	1.34463e+26	1.91475e+11	9.44269e+40	0.000561885
cg16101572	5.86834e+59	6.24617e+25	5.51336e+93	0.000564411
cg10314752	24378.9	77.9504	7.62445e+06	0.000568996
cg24494008	1.09577e-11	6.38727e-18	1.87984e-05	0.000569624
cg07820214	87418.5	134.447	5.68403e+07	0.000575282
cg07858745	6881.31	44.9331	1.05384e+06	0.000576877
cg01176271	1.02047e+50	3.41944e+21	3.04543e+78	0.000577053
cg06952117	4.51296e+19	2.89393e+08	7.03778e+30	0.000578228
cg05659526	1.0327e-06	4.02058e-10	0.00265251	0.000579773
cg10966500	1.46306e+16	8.91146e+06	2.40202e+25	0.000585773
cg02720618	0.2234	0.0950421	0.525109	0.000587761
cg23476955	7.37784e+75	3.8223e+32	1.42408e+119	0.00059193
cg16864895	332289792909424	1.71992e+06	6.41985e+22	0.000592762
cg24293567	1.35845e+12	161988	1.13921e+19	0.000593218
cg12855988	215.871	10.0469	4638.24	0.000594255
cg06667091	3366.65	32.6301	347359	0.000596328
cg06893980	9.76777e+18	1.40835e+08	6.77454e+29	0.000596562
cg04543012	105.929	7.39141	1518.11	0.000598046
cg17804987	3568.6	33.3984	381303	0.000599125
cg15698196	0.0380171	0.0058661	0.246382	0.000605498
cg01634119	1.29057e+19	1.54096e+08	1.08087e+30	0.000605501
cg12430845	2.34045e-52	7.06958e-82	7.74824e-23	0.000608039
cg17356733	0.027915	0.00360736	0.216016	0.000608512
cg03077492	7.29555e+16	1.6391e+07	3.24722e+26	0.00061362
cg24407065	2.26242e-06	1.3318e-09	0.00384332	0.000613662
cg16016641	2.86198e+06	577.353	1.41871e+10	0.000615604
cg22830590	7.33412e-32	1.09736e-49	4.90171e-14	0.000618342
cg03846767	0.093652	0.0241297	0.363482	0.000620268
cg15714041	4.88491e+13	704737	3.386e+21	0.000622105
cg10823157	3.43858e-05	9.53263e-08	0.0124035	0.00062349
cg09238598	51769.2	103.105	2.59933e+07	0.000623907
cg01343729	2181233048605	185137	2.56987e+19	0.000626252
cg06476606	1.99859e+13	475551	8.39943e+20	0.000627276
cg26229648	4.83887e-06	4.34132e-09	0.00539344	0.00062882
cg06528936	8.94109e+12	335658	2.38168e+20	0.000629608
cg16725097	3.06896e+07	1563.2	6.02514e+11	0.000630377
cg19664945	5.45086	2.05932	14.428	0.000639025
cg12686915	1.16641e-08	3.24622e-13	0.000419106	0.000642075
cg26170257	1.91396e+06	469.837	7.79684e+09	0.000648105
cg16468729	0.000366204	3.86626e-06	0.0346862	0.000655265
cg19522332	3012516556222080	3.75532e+06	2.41664e+24	0.000656473
cg12185908	1.97551e-55	6.63836e-87	5.87891e-24	0.000657738
cg26538214	1.60049e-65	8.31361e-103	3.08119e-28	0.000658805
cg25929421	1.42473e+10	20424.8	9938211530195440	0.000660159
cg25887294	1.40862e+11	53967.3	3.6767e+17	0.000660699
cg15836394	12965	55.6221	3.02203e+06	0.00066219
cg11177450	462202	252.355	8.4655e+08	0.000666885
cg20932765	6.56256e-15	4.35154e-23	9.89701e-07	0.000676466
cg06235991	7.43433e+08	5690.6	9.71238e+13	0.000677418
cg02987163	507608679512120	1.67457e+06	1.5387e+23	0.000678294
cg22563697	0.0285696	0.00367358	0.222187	0.000680527
cg25092540	0.000635066	9.04761e-06	0.0445763	0.000688705
cg19684883	9.98033e+20	7.36104e+08	1.35317e+33	0.000692775
cg13174197	4.41747e-06	3.54211e-09	0.00550916	0.000698823
cg07675682	0.0474905	0.00815527	0.276551	0.000699324
cg20172280	65.6361	5.82786	739.225	0.000707469
cg06090421	3.79923e-26	7.36095e-41	1.96091e-11	0.000708234
cg12079362	8334.74	44.6206	1.55686e+06	0.000716057
cg17755581	5.99096e-08	3.89911e-12	0.000920508	0.000721482
cg04375036	0.147543	0.0485933	0.447979	0.000732656
cg26240433	1.28079e-05	1.85278e-08	0.00885389	0.00073314
cg18728606	2.24951e+71	8.5507e+29	5.91801e+112	0.000734621
cg12448934	2.29198e+08	3201.32	1.64093e+13	0.000737887
cg08998501	56.8106	5.43443	593.888	0.000741944
cg09881917	530423618037456	1.4706e+06	1.91316e+23	0.000744634
cg23916158	9.72305e+28	1.3715e+12	6.893e+45	0.00074708
cg14139633	1.80483e+61	4.21276e+25	7.73222e+96	0.000753137
cg11411707	8.81673e+16	1.21943e+07	6.37465e+26	0.000755326
cg01837574	0.177622	0.0649645	0.48564	0.000758699
cg03077062	1970.28	23.7767	163270	0.000762814
cg11750183	1.17424e-12	1.31867e-19	1.04562e-05	0.000766482
cg06567342	1.45244e-06	5.76984e-10	0.00365621	0.00076712
cg12105450	1.87422e-08	5.85782e-13	0.000599662	0.000774489
cg26648592	94.8484	6.66981	1348.8	0.00077672
cg23719367	1543.62	21.3204	111760	0.000778391
cg27072323	33887.6	77.1581	1.48834e+07	0.000780086
cg19738333	9.60551e+13	666527	1.38428e+22	0.000782197
cg15756091	0.110954	0.0307546	0.400289	0.000783547
cg11077161	43.6282	4.808	395.886	0.000792285
cg04605667	3.41172e-11	2.61018e-17	4.45939e-05	0.000796092
cg18540305	7.72573e+20	4.73331e+08	1.261e+33	0.000801733
cg14013300	1.69335e+07	1004.76	2.85385e+11	0.000802136
cg01065920	3.55055e+23	6.0184e+09	2.09464e+37	0.00080273
cg10521267	4.73116e-16	5.1639e-25	4.33468e-07	0.00080362
cg09446127	5.81885e-24	1.49229e-37	2.26893e-10	0.000805911
cg17352004	356.977	11.4586	11121.2	0.00080846
cg19094438	0.115914	0.0328335	0.40922	0.000813127
cg01045423	9.39401e-13	8.51146e-20	1.03681e-05	0.000816757
cg11826116	2.19445e+09	7420.34	648974579057675	0.000818231
cg00871453	1.74818e-14	1.51064e-22	2.02307e-06	0.000825819
cg16046951	5.85865e-10	2.2516e-15	0.000152442	0.000833526
cg14817848	7.56606e+07	1787.11	3.20323e+12	0.000844944
cg01990304	1.22855e+39	1.32441e+16	1.13963e+62	0.000850643
cg21277505	0.00998495	0.000664418	0.150055	0.000862864
cg09984370	310.847	10.6219	9096.82	0.000863409
cg16821394	9.82819e+58	1.9014e+24	5.08012e+93	0.000865992
cg02715140	1.40121e+74	3.10692e+30	6.3194e+117	0.000871603
cg14618681	1.16948e+43	5.14332e+17	2.65914e+68	0.000871696
cg01371477	5.82145e-07	1.23771e-10	0.00273806	0.000875978
cg26413355	6.73257e+06	634.642	7.14222e+10	0.000886003
cg24930915	865.712	16.0285	46757.8	0.000890341
cg11032157	4.38717e+06	529.877	3.6324e+10	0.000891449
cg15241708	0.138671	0.0432328	0.444793	0.000892659
cg07347725	2.5627e-21	1.82194e-33	3.60463e-09	0.000893216
cg26088104	3.99954e-17	8.46121e-27	1.89055e-07	0.000893573
cg04691961	175.185	8.31324	3691.67	0.000894344
cg05615487	0.120608	0.0346214	0.42015	0.000894643
cg19023700	1.6477e+13	261965	1.03636e+21	0.000894756
cg12444340	3.58539e+10	21192.6	6.06579e+16	0.000895844
cg01048931	2.56828e+38	5467374290772640	1.20644e+61	0.000898621
cg13055278	14433.5	50.5299	4.12283e+06	0.00090164
cg24801210	1.14023e-61	1.10683e-97	1.17464e-25	0.000910686
cg20319405	1.30837e+21	4.29566e+08	3.98504e+33	0.000915234
cg12903171	89.5877	6.28213	1277.59	0.000915415
cg10145725	1.65614e+09	5761.25	476075431630137	0.000932228
cg25560840	8.58035e+18	5.27964e+07	1.39446e+30	0.00093269
cg22939715	3852783598201620	2.23863e+06	6.63081e+24	0.000941264
cg08147886	1.88581e+11	39166.4	9.07993e+17	0.000942876
cg15299721	53.1452	5.03998	560.401	0.000947393
cg12082568	125328	118.546	1.32498e+08	0.000952971
cg01990225	5.75947e-10	1.89724e-15	0.00017484	0.000955684
cg20264534	2.08713e-28	7.85474e-45	5.54586e-12	0.000955976
cg19262019	1.92148e+10	14907.8	2.47662e+16	0.000971468
cg04319097	5824.96	33.7032	1.00673e+06	0.000973512
cg14171523	2218.99	22.7796	216155	0.000973922
cg09189322	1.5549e+11	34707.5	6.96597e+17	0.000974066
cg15140807	9.91873e+10	28372.7	3.46746e+17	0.0009887
cg05402265	1436.72	18.9791	108760	0.000990364
cg01667702	0.190806	0.0711896	0.51141	0.000991027
cg02307482	1.61088e+13	220370	1.17753e+21	0.000995958
cg24304712	159.31	7.77718	3263.36	0.000997156
