# Supplementary material for: Immunological Significance of Prognostic DNA Methylation Sites in Hepatocellular Carcinoma
Source: Front Mol Biosci. 2021 May 26;8:683240. doi: 10.3389/fmolb.2021.683240 (PMC8187884; doi:10.3389/fmolb.2021.683240)
Supplement: Supplementary file 4 [file Table9.xlsx]

## Sheet: Sheet1
Supplementary Table 9. Univariate Cox regression on candidate genes.
id	HR	HR.95L	HR.95H	pvalue
LINC01185	7885.98	0.0846213	7.34906e+08	0.124305
MAGOHB	1.17652	0.930528	1.48755	0.174361
ARMT1	1.02039	0.97581	1.06701	0.375836
LRRC41	1.22398	1.13555	1.3193	1.27621e-07
KIAA1429	1.22014	1.09694	1.35717	0.000248702
GPC5	1.08567	0.945316	1.24687	0.244514
OLFML2B	1.02876	0.969996	1.09109	0.344726
