# Supplementary material for: Immunological Significance of Prognostic DNA Methylation Sites in Hepatocellular Carcinoma
Source: Front Mol Biosci. 2021 May 26;8:683240. doi: 10.3389/fmolb.2021.683240 (PMC8187884; doi:10.3389/fmolb.2021.683240)
Supplement: Supplementary file 13 [file Table6.xlsx]

## Sheet: Sheet1
Supplementary Table 6. Clinical data after 1st random grouping.
Covariates	Type	Total	Test	Train	Pvalue
age	<=65	227(62.19%)	112(61.54%)	115(62.84%)	0.8817
age	>65	138(37.81%)	70(38.46%)	68(37.16%)
gender	FEMALE	119(32.6%)	61(33.52%)	58(31.69%)	0.7951
gender	MALE	246(67.4%)	121(66.48%)	125(68.31%)
grade	G1-2	230(63.01%)	122(67.03%)	108(59.02%)	0.2517
grade	G3-4	130(35.62%)	60(32.97%)	70(38.25%)
grade	unknow	5(1.37%)	0(0%)	5(2.73%)
stage	Stage I-II	254(69.59%)	119(65.38%)	135(73.77%)	0.0505
stage	Stage III-IV	87(23.84%)	52(28.57%)	35(19.13%)
stage	unknow	24(6.58%)	11(6.04%)	13(7.1%)
T	T1-2	271(74.25%)	129(70.88%)	142(77.6%)	0.146
T	T3-4	91(24.93%)	52(28.57%)	39(21.31%)
T	unknow	3(0.82%)	1(0.55%)	2(1.09%)
M	M0	263(72.05%)	128(70.33%)	135(73.77%)	0.9687
M	M1	3(0.82%)	2(1.1%)	1(0.55%)
M	unknow	99(27.12%)	52(28.57%)	47(25.68%)
N	N0	248(67.95%)	124(68.13%)	124(67.76%)	1
N	N1	4(1.1%)	2(1.1%)	2(1.09%)
N	unknow	113(30.96%)	56(30.77%)	57(31.15%)
