# Supplementary material for: Immunological Significance of Prognostic DNA Methylation Sites in Hepatocellular Carcinoma
Source: Front Mol Biosci. 2021 May 26;8:683240. doi: 10.3389/fmolb.2021.683240 (PMC8187884; doi:10.3389/fmolb.2021.683240)
Supplement: Supplementary file 14 [file Table11.xlsx]

## Sheet: Sheet1
Supplementary Table 11. Multivariate Cox regression on candidate genes.
id	coef	HR	HR.95L	HR.95H	pvalue
LRRC41	0.168236	1.18322	1.08563	1.28957	0.000127638
KIAA1429	0.0981062	1.10308	0.981368	1.23989	0.100039
