# Supplementary material for: Immunological Significance of Prognostic DNA Methylation Sites in Hepatocellular Carcinoma
Source: Front Mol Biosci. 2021 May 26;8:683240. doi: 10.3389/fmolb.2021.683240 (PMC8187884; doi:10.3389/fmolb.2021.683240)
Supplement: Supplementary file 18 [file Table10.xlsx]

## Sheet: Sheet1
Supplementary Table 10. Lasso regression on candidate genes.
id	futime	fustat	LRRC41	KIAA1429
TCGA-DD-AAVP	7.53973	0	7.97206	3.13073
TCGA-DD-AAE4	1.66575	0	2.68708	1.56308
TCGA-KR-A7K2	2.27123	0	5.06221	3.72376
TCGA-DD-A4NO	6.15068	0	5.14888	5.42378
TCGA-DD-A73E	0.120548	0	10.6496	4.91439
TCGA-DD-A1ED	6.30411	0	4.08794	2.59876
TCGA-BC-A69I	1.06027	0	5.17615	1.78515
TCGA-DD-A73F	2.9726	0	6.39054	3.33551
TCGA-DD-A4NB	2.70959	0	6.07307	3.1013
TCGA-DD-AAVW	6.34795	0	4.27513	7.85228
TCGA-DD-AAVZ	5.20548	0	4.70985	6.72687
TCGA-DD-AAVQ	7.47397	0	4.62473	4.64771
TCGA-DD-AAD3	3.54795	0	6.01104	3.01462
TCGA-G3-AAUZ	1.31507	0	3.16607	2.99551
TCGA-DD-AAC9	0.950685	0	3.64799	2.50725
TCGA-G3-A25Z	1.79452	0	3.84569	2.42801
TCGA-DD-AAEB	1.30959	0	2.7218	2.60741
TCGA-G3-A3CK	1.60274	0	6.33943	3.79727
TCGA-DD-AACC	4.61644	1	5.13312	2.20599
TCGA-DD-AACK	0.0246575	0	6.42988	3.37812
TCGA-DD-A73A	1.99452	0	4.96256	4.13765
TCGA-DD-A4NF	2.58082	0	6.21544	5.48419
TCGA-DD-AAEI	4.19452	0	5.73581	5.52354
TCGA-DD-A1EB	5.52603	0	6.60078	3.43882
TCGA-DD-A11B	0.0383562	1	2.80007	3.5039
TCGA-DD-AAD0	0.375342	0	7.05936	5.25872
TCGA-BD-A3EP	1.12055	0	7.24733	4.71794
TCGA-G3-A3CG	1.84384	0	5.40692	3.36531
TCGA-DD-A1EC	1.64932	0	6.67069	4.401
TCGA-DD-AACN	3.56712	0	6.15335	6.39103
TCGA-DD-A4NP	9.06301	0	3.91268	1.8588
TCGA-DD-AACO	5.13973	0	5.24317	2.24281
TCGA-DD-AADI	2.9726	0	4.29811	4.72914
TCGA-DD-AADW	1.60822	0	7.53699	3.49436
TCGA-DD-AAE2	1.74795	0	6.71913	3.50058
TCGA-DD-AADC	1.16438	1	10.2057	10.284
TCGA-DD-AAD5	3.68493	0	6.53711	9.83693
TCGA-DD-AADO	1.2411	0	2.54628	3.65735
TCGA-DD-A4ND	7.52329	0	7.46915	4.38716
TCGA-DD-A1EF	1.07945	1	14.2113	12.2146
TCGA-RC-A7SK	1.29315	0	4.27874	7.96866
TCGA-DD-AACU	4.29315	0	10.646	6.15519
TCGA-DD-AACY	3.9726	0	6.33705	5.45089
TCGA-G3-A25U	4.48219	0	6.12605	3.50077
TCGA-DD-AACP	1.13699	0	5.2986	5.7614
TCGA-DD-AAEA	1.57534	0	4.35028	2.83608
TCGA-DD-AACL	0.293151	1	8.22068	3.96779
TCGA-DD-AADA	3.37808	0	2.98002	3.52752
TCGA-DD-A11A	0.216438	0	5.74626	5.04903
TCGA-DD-AACF	1	1	6.12287	4.12787
TCGA-DD-A11C	1.8137	0	6.95731	5.74413
TCGA-DD-AADJ	2.92055	0	3.59186	2.27165
TCGA-DD-AAC8	0.0438356	1	6.30999	3.90551
TCGA-DD-A73G	9.52877	0	4.39326	2.25065
TCGA-DD-AACB	6.36712	0	9.08464	9.44543
TCGA-DD-AACD	1.04384	1	3.46794	5.73983
TCGA-DD-AAD1	1.54521	0	7.26849	8.39192
TCGA-DD-AADD	3.3726	0	9.5882	9.03848
TCGA-DD-AADB	3.40274	0	6.94424	6.77826
TCGA-DD-AAEE	2.21918	0	4.25065	5.51368
TCGA-5C-AAPD	0.0547945	0	11.9233	3.3788
TCGA-DD-AAVX	4.70685	0	5.3592	4.9747
TCGA-DD-AAVU	6.03288	0	3.42757	4.31993
TCGA-G3-A3CJ	1.6274	0	2.80517	2.72012
TCGA-RC-A7SB	1.61096	0	4.25902	3.21044
TCGA-5R-AA1C	1.42466	0	6.97445	5.03424
TCGA-ED-A5KG	2.33973	0	8.38481	6.04557
TCGA-5R-AAAM	0.126027	1	5.58586	3.86479
TCGA-DD-A1EA	6.61644	0	5.75186	6.54022
TCGA-DD-A3A6	8.92603	1	6.77715	1.7248
TCGA-DD-A3A8	0.030137	1	5.19888	4.99226
TCGA-DD-AACJ	5.7589	0	5.49806	5.99708
TCGA-DD-A1EL	1.13699	1	8.4591	9.61445
TCGA-RC-A7SH	1.28219	0	3.95595	4.9111
TCGA-DD-AACQ	1.18356	1	8.18689	3.14989
TCGA-DD-AAEK	2.92329	0	4.34164	7.09933
TCGA-ED-A7XP	1.09589	0	6.83318	6.12014
TCGA-DD-A113	6.64384	0	4.70632	5.79885
TCGA-DD-AAVV	6.72603	0	6.56067	5.07205
TCGA-DD-AADM	0.0328767	1	4.35892	5.42485
TCGA-ED-A4XI	2.24384	0	6.13221	3.28189
TCGA-DD-AADQ	1.19452	0	4.25818	3.85655
TCGA-DD-A4NQ	1.02192	1	6.41379	5.62833
TCGA-DD-AADK	2.87397	0	2.85805	4.86373
TCGA-G3-A25X	4.87397	0	5.5986	3.20867
TCGA-FV-A23B	5.07397	1	4.82335	3.65159
TCGA-UB-A7MA	2.32329	0	9.0504	1.90453
TCGA-DD-A3A5	8.56164	1	5.6838	3.22435
TCGA-CC-A123	0.6	0	5.0072	4.10707
TCGA-CC-5263	0.353425	1	11.3088	7.94597
TCGA-2Y-A9H0	10.0685	0	7.60565	2.56193
TCGA-CC-A7IH	1	0	7.97932	5.35831
TCGA-CC-A7IL	0.761644	1	3.12297	4.12892
TCGA-CC-A5UD	0.832877	1	6.62823	4.29611
TCGA-DD-AAW1	5.44932	0	5.45165	5.58589
TCGA-DD-AAVY	5.39726	0	5.82824	6.39622
TCGA-CC-A7IE	0.594521	1	7.28461	6.34029
TCGA-CC-A9FW	0.679452	0	6.4227	5.92275
TCGA-CC-A8HT	0.383562	1	4.88946	6.82871
TCGA-DD-A3A4	1.67671	1	5.71254	2.42754
TCGA-CC-A8HU	0.942466	1	8.12022	3.08468
TCGA-CC-A1HT	0.276712	1	9.26387	10.8916
TCGA-DD-A116	4.44384	1	4.48869	5.53198
TCGA-DD-A1EE	0.956164	1	8.20594	11.5979
TCGA-ED-A97K	0.0164384	0	7.79504	5.42048
TCGA-ED-A8O6	0.153425	1	8.038	9.73378
TCGA-ED-A66Y	0.810959	1	8.72821	7.80034
TCGA-DD-A3A1	0.638356	1	6.46548	3.11124
TCGA-G3-A6UC	1.83836	0	6.47184	3.27289
TCGA-CC-A5UE	0.745205	1	14.9727	8.59072
TCGA-CC-5260	0.238356	1	17.613	6.98508
TCGA-CC-5262	0.282192	1	7.67868	4.33995
TCGA-CC-5259	0.684932	0	1.6798	3.20773
TCGA-DD-A1EK	1.52877	1	5.23377	2.46386
TCGA-2Y-A9GW	3.48219	1	4.58179	7.1021
TCGA-K7-A6G5	1.40274	0	5.09047	3.9392
TCGA-GJ-A9DB	0.183562	1	6.28729	4.04071
TCGA-2Y-A9H9	1.90959	0	5.07241	2.56047
TCGA-MR-A8JO	0.90411	0	5.47487	3.89014
TCGA-2Y-A9H5	1.52055	1	5.03599	4.80826
TCGA-DD-AA3A	1.12329	1	16.3455	4.76908
TCGA-BC-4073	2.32603	0	8.06431	4.56995
TCGA-BC-A10X	2.10959	1	5.40523	3.17714
TCGA-YA-A8S7	1.12877	1	10.7742	6.21646
TCGA-DD-A1EJ	2.75342	1	11.5153	4.60149
TCGA-CC-A8HS	0.821918	1	7.81558	5.79361
TCGA-G3-A5SK	2.03836	0	3.12933	1.69695
TCGA-LG-A9QC	1.16438	0	3.32192	3.22419
TCGA-XR-A8TG	2.46027	0	7.9534	3.64781
TCGA-G3-A5SJ	1.91233	0	7.3226	5.67386
TCGA-BC-A3KF	0.0219178	0	9.21416	4.41377
TCGA-DD-A39X	4.6411	1	5.16764	3.09107
TCGA-T1-A6J8	0.0630137	0	4.4698	2.57666
TCGA-WQ-AB4B	1.08219	0	2.94443	4.35988
TCGA-DD-A4NI	2.23562	0	3.45333	2.54811
TCGA-G3-A5SL	1.70137	0	5.25233	8.36742
TCGA-FV-A3I0	2.32329	0	10.6317	5.14859
TCGA-LG-A6GG	1.06027	0	4.23127	3.23632
TCGA-ED-A7PY	1.06849	0	2.93874	3.97856
TCGA-ED-A7PX	0.0164384	0	15.9368	4.58182
TCGA-G3-A5SM	1.42466	0	4.82492	2.62289
TCGA-BC-A69H	1.21644	0	3.28503	5.67958
TCGA-DD-A39V	1.76164	1	2.48892	6.75122
TCGA-BC-A216	3.70137	0	8.95215	3.19897
TCGA-WQ-A9G7	0.0821918	0	3.94799	3.66588
TCGA-HP-A5N0	2.06027	1	6.32266	3.29913
TCGA-G3-A7M8	1.17808	0	5.72489	1.99055
TCGA-2Y-A9GV	6.93699	1	5.85756	3.13471
TCGA-K7-A5RF	1.72877	0	6.00003	2.48856
TCGA-G3-A7M7	0.989041	0	6.43582	6.09013
TCGA-K7-A5RG	1.42192	0	7.79932	5.00641
TCGA-FV-A3R3	1.00274	1	7.20287	2.92334
TCGA-ES-A2HT	1.2	1	2.52693	2.49572
TCGA-O8-A75V	1.47397	0	6.35617	8.45206
TCGA-2Y-A9GU	5.31233	0	4.99659	2.98411
TCGA-2Y-A9H1	3.36712	1	2.74046	5.0299
TCGA-WJ-A86L	0.945205	0	4.6833	2.31023
TCGA-2Y-A9H6	0.978082	0	3.86598	2.95746
TCGA-2Y-A9GX	6.69041	0	7.59029	4.40741
TCGA-EP-A3JL	0.830137	0	4.68361	5.88005
TCGA-G3-A7M5	1.22466	0	3.83131	2.53569
TCGA-EP-A2KC	0.0520548	1	4.95061	7.34922
TCGA-WX-AA44	1.68493	0	8.84254	4.80467
TCGA-DD-AADN	2.46027	0	2.05634	5.93559
TCGA-FV-A3R2	0.531507	1	6.85473	5.39388
TCGA-ZP-A9D0	2.98904	0	4.10631	3.81951
TCGA-2Y-A9H8	1.73425	1	7.01659	3.70695
TCGA-WX-AA46	2.07123	0	4.1729	2.5013
TCGA-ZS-A9CE	3.4	0	4.40084	2.69846
TCGA-ZS-A9CG	0.934247	0	5.97024	7.32445
TCGA-UB-AA0U	0.89589	0	6.7422	6.58473
TCGA-GJ-A6C0	0.0849315	1	7.453	2.65674
TCGA-2Y-A9GY	2.07397	1	14.2506	6.28594
TCGA-ZP-A9D2	2.09589	1	10.4727	6.82075
TCGA-2Y-A9GS	1.98356	1	11.5292	6.43739
TCGA-BC-A10Q	3.10959	1	10.5903	3.89911
TCGA-BC-A10S	3.89863	1	4.56591	4.75194
TCGA-BC-A112	0.419178	1	10.9832	5.96954
TCGA-BW-A5NO	0.0547945	0	6.42302	4.28185
TCGA-EP-A2KA	1.71781	1	4.86479	4.10272
TCGA-BC-A10W	0.249315	1	19.7072	13.1957
TCGA-BC-A10Y	1.94795	1	8.73441	4.31741
TCGA-MI-A75H	2.04658	0	4.7728	5.35842
