# Supplementary material for: Immunological Significance of Prognostic DNA Methylation Sites in Hepatocellular Carcinoma
Source: Front Mol Biosci. 2021 May 26;8:683240. doi: 10.3389/fmolb.2021.683240 (PMC8187884; doi:10.3389/fmolb.2021.683240)
Supplement: Supplementary file 19 [file Table12.xlsx]

## Sheet: Sheet1
Supplementary Table 12. Data after 1st random grouping.
training group						testing group
id	futime	fustat	LRRC41	KIAA1429		id	futime	fustat	LRRC41	KIAA1429
TCGA-DD-AAVP	7.53973	0	7.97206	3.13073		TCGA-DD-A4NL	4.68767	0	4.35955	1.94295
TCGA-DD-AAE4	1.66575	0	2.68708	1.56308		TCGA-G3-AAV2	1.01918	0	6.89935	4.40428
TCGA-KR-A7K2	2.27123	0	5.06221	3.72376		TCGA-KR-A7K8	2.48219	0	7.07322	2.96061
TCGA-DD-A4NO	6.15068	0	5.14888	5.42378		TCGA-KR-A7K0	0.178082	1	5.88186	3.16855
TCGA-DD-A73E	0.120548	0	10.6496	4.91439		TCGA-FV-A2QR	1.59178	1	6.61667	2.66708
TCGA-DD-A1ED	6.30411	0	4.08794	2.59876		TCGA-DD-A3A2	5.83836	1	3.78923	2.11487
TCGA-BC-A69I	1.06027	0	5.17615	1.78515		TCGA-G3-AAV4	0.0739726	1	9.27087	3.26879
TCGA-DD-A73F	2.9726	0	6.39054	3.33551		TCGA-DD-AAVR	6.88493	0	5.71036	3.68826
TCGA-DD-A4NB	2.70959	0	6.07307	3.1013		TCGA-DD-A3A3	1.46575	1	3.38131	6.72477
TCGA-DD-AAVW	6.34795	0	4.27513	7.85228		TCGA-DD-A1EI	0.50137	0	6.26946	8.69451
TCGA-DD-AAVZ	5.20548	0	4.70985	6.72687		TCGA-DD-AAE3	1.55068	0	2.49464	2.83841
TCGA-DD-AAVQ	7.47397	0	4.62473	4.64771		TCGA-DD-AAW0	5.52055	0	3.0865	5.69279
TCGA-DD-AAD3	3.54795	0	6.01104	3.01462		TCGA-DD-AADY	1.52055	0	3.98431	5.22544
TCGA-G3-AAUZ	1.31507	0	3.16607	2.99551		TCGA-DD-AAVS	4.99452	0	6.14674	6.91107
TCGA-DD-AAC9	0.950685	0	3.64799	2.50725		TCGA-DD-A11D	4.27397	1	4.42832	3.09293
TCGA-G3-A25Z	1.79452	0	3.84569	2.42801		TCGA-G3-AAV0	1.30411	0	3.01832	1.75449
TCGA-DD-AAEB	1.30959	0	2.7218	2.60741		TCGA-DD-AAE6	0.386301	0	6.01316	3.54637
TCGA-G3-A3CK	1.60274	0	6.33943	3.79727		TCGA-DD-A4NS	6.72877	1	8.08517	4.89768
TCGA-DD-AACC	4.61644	1	5.13312	2.20599		TCGA-DD-AADS	1.29863	0	1.41424	1.33081
TCGA-DD-AACK	0.0246575	0	6.42988	3.37812		TCGA-G3-A25S	1.13973	1	4.16243	3.25127
TCGA-DD-A73A	1.99452	0	4.96256	4.13765		TCGA-RC-A7SF	1.5863	0	3.45708	6.36822
TCGA-DD-A4NF	2.58082	0	6.21544	5.48419		TCGA-DD-AAD2	1.80274	0	4.37268	6.35981
TCGA-DD-AAEI	4.19452	0	5.73581	5.52354		TCGA-G3-A25V	2.35616	0	5.65249	2.90359
TCGA-DD-A1EB	5.52603	0	6.60078	3.43882		TCGA-DD-AACT	4.27945	0	3.76157	3.38751
TCGA-DD-A11B	0.0383562	1	2.80007	3.5039		TCGA-DD-AAW3	4.47397	0	6.67317	8.19001
TCGA-DD-AAD0	0.375342	0	7.05936	5.25872		TCGA-DD-AAW2	5.08219	0	6.50528	9.38672
TCGA-BD-A3EP	1.12055	0	7.24733	4.71794		TCGA-5C-A9VH	0.882192	0	4.86197	7.32099
TCGA-G3-A3CG	1.84384	0	5.40692	3.36531		TCGA-G3-A3CI	0.493151	0	4.01212	1.20646
TCGA-DD-A1EC	1.64932	0	6.67069	4.401		TCGA-DD-A73B	0.775342	1	3.54813	3.65438
TCGA-DD-AACN	3.56712	0	6.15335	6.39103		TCGA-DD-AAE7	1.76438	0	4.55911	2.27707
TCGA-DD-A4NP	9.06301	0	3.91268	1.8588		TCGA-DD-AAEH	2.14795	0	3.49756	2.16582
TCGA-DD-AACO	5.13973	0	5.24317	2.24281		TCGA-DD-AAD8	3.33973	0	4.20236	2.0097
TCGA-DD-AADI	2.9726	0	4.29811	4.72914		TCGA-DD-AACS	4.94247	0	9.71751	4.13743
TCGA-DD-AADW	1.60822	0	7.53699	3.49436		TCGA-DD-AACW	3.90137	0	6.12494	4.42166
TCGA-DD-AAE2	1.74795	0	6.71913	3.50058		TCGA-DD-AADP	1.25479	0	4.30503	5.13545
TCGA-DD-AADC	1.16438	1	10.2057	10.284		TCGA-RC-A7S9	1.75342	0	4.74356	1.92993
TCGA-DD-AAD5	3.68493	0	6.53711	9.83693		TCGA-DD-AADV	1.5726	0	7.19322	4.88354
TCGA-DD-AADO	1.2411	0	2.54628	3.65735		TCGA-DD-AAED	2.09041	0	5.29324	5.90445
TCGA-DD-A4ND	7.52329	0	7.46915	4.38716		TCGA-G3-A25Y	1.23836	1	8.33047	3.93612
TCGA-DD-A1EF	1.07945	1	14.2113	12.2146		TCGA-DD-AAE1	1.51233	0	3.52583	7.2486
TCGA-RC-A7SK	1.29315	0	4.27874	7.96866		TCGA-DD-AACV	4.19452	0	6.45489	4.64885
TCGA-DD-AACU	4.29315	0	10.646	6.15519		TCGA-DD-A4NN	2.46301	1	6.21238	5.51791
TCGA-DD-AACY	3.9726	0	6.33705	5.45089		TCGA-DD-AADR	5.55616	0	5.10597	4.84328
TCGA-G3-A25U	4.48219	0	6.12605	3.50077		TCGA-DD-AAEG	1.96986	0	7.03555	9.08059
TCGA-DD-AACP	1.13699	0	5.2986	5.7614		TCGA-DD-AACE	5.98356	0	6.4338	3.19302
TCGA-DD-AAEA	1.57534	0	4.35028	2.83608		TCGA-MI-A75C	0.79726	0	3.63327	5.42023
TCGA-DD-AACL	0.293151	1	8.22068	3.96779		TCGA-DD-AACA	6.30411	0	8.10871	5.06196
TCGA-DD-AADA	3.37808	0	2.98002	3.52752		TCGA-DD-AAE9	1.97808	0	5.7456	5.45281
TCGA-DD-A11A	0.216438	0	5.74626	5.04903		TCGA-DD-A1EG	3.7589	1	6.47892	6.27578
TCGA-DD-AACF	1	1	6.12287	4.12787		TCGA-DD-A4NR	0.0246575	1	7.69882	3.76221
TCGA-DD-A11C	1.8137	0	6.95731	5.74413		TCGA-DD-AADL	1.74247	0	7.04679	5.71935
TCGA-DD-AADJ	2.92055	0	3.59186	2.27165		TCGA-DD-AACZ	0.468493	1	8.18225	10.3096
TCGA-DD-AAC8	0.0438356	1	6.30999	3.90551		TCGA-DD-AADF	0.315068	1	4.38999	2.28468
TCGA-DD-A73G	9.52877	0	4.39326	2.25065		TCGA-KR-A7K7	2.60548	0	6.3496	7.06543
TCGA-DD-AACB	6.36712	0	9.08464	9.44543		TCGA-G3-AAV7	0.989041	0	12.6456	7.25549
TCGA-DD-AACD	1.04384	1	3.46794	5.73983		TCGA-CC-5261	0.265753	1	8.11965	6.83867
TCGA-DD-AAD1	1.54521	0	7.26849	8.39192		TCGA-G3-A5SI	2.10411	1	7.23409	4.31858
TCGA-DD-AADD	3.3726	0	9.5882	9.03848		TCGA-CC-A7IG	0.819178	1	4.74939	5.24585
TCGA-DD-AADB	3.40274	0	6.94424	6.77826		TCGA-ED-A459	2.49315	0	9.52523	5.47596
TCGA-DD-AAEE	2.21918	0	4.25065	5.51368		TCGA-CC-5258	0.353425	1	6.82233	11.3305
TCGA-5C-AAPD	0.0547945	0	11.9233	3.3788		TCGA-CC-A8HV	0.764384	1	4.93784	4.8484
TCGA-DD-AAVX	4.70685	0	5.3592	4.9747		TCGA-DD-A4NJ	2.54247	0	5.6592	5.8741
TCGA-DD-AAVU	6.03288	0	3.42757	4.31993		TCGA-CC-A9FS	0.578082	0	3.71261	8.34073
TCGA-G3-A3CJ	1.6274	0	2.80517	2.72012		TCGA-5C-A9VG	0.89863	0	10.5504	4.97719
TCGA-RC-A7SB	1.61096	0	4.25902	3.21044		TCGA-G3-AAV3	1.12877	0	9.04474	5.29859
TCGA-5R-AA1C	1.42466	0	6.97445	5.03424		TCGA-MI-A75G	1.91233	0	4.68063	2.57
TCGA-ED-A5KG	2.33973	0	8.38481	6.04557		TCGA-G3-AAV5	0.969863	0	5.17797	4.45788
TCGA-5R-AAAM	0.126027	1	5.58586	3.86479		TCGA-RG-A7D4	3.00822	0	6.31572	10.9071
TCGA-DD-A1EA	6.61644	0	5.75186	6.54022		TCGA-DD-A118	9.41644	0	4.58994	4.19383
TCGA-DD-A3A6	8.92603	1	6.77715	1.7248		TCGA-CC-A7IJ	1.04658	0	9.83957	5.29413
TCGA-DD-A3A8	0.030137	1	5.19888	4.99226		TCGA-DD-AADU	1.51781	0	2.34535	7.11843
TCGA-DD-AACJ	5.7589	0	5.49806	5.99708		TCGA-DD-AACX	0.465753	0	5.11048	2.09413
TCGA-DD-A1EL	1.13699	1	8.4591	9.61445		TCGA-BC-A3KG	1.86301	0	14.2856	3.40937
TCGA-RC-A7SH	1.28219	0	3.95595	4.9111		TCGA-DD-AACH	0.534247	1	9.70029	6.60652
TCGA-DD-AACQ	1.18356	1	8.18689	3.14989		TCGA-DD-AACI	4.43288	0	3.79044	3.76008
TCGA-DD-AAEK	2.92329	0	4.34164	7.09933		TCGA-DD-AACG	1.28493	1	3.6076	4.48299
TCGA-ED-A7XP	1.09589	0	6.83318	6.12014		TCGA-DD-A39W	2.26575	1	8.93293	4.9728
TCGA-DD-A113	6.64384	0	4.70632	5.79885		TCGA-DD-A1EH	4.09589	0	5.14682	6.34307
TCGA-DD-AAVV	6.72603	0	6.56067	5.07205		TCGA-CC-A3MB	0.863014	1	6.16179	5.80642
TCGA-DD-AADM	0.0328767	1	4.35892	5.42485		TCGA-CC-A7IF	1.77808	1	2.8251	5.78528
TCGA-ED-A4XI	2.24384	0	6.13221	3.28189		TCGA-DD-A4NV	6.56986	0	5.01182	2.72662
TCGA-DD-AADQ	1.19452	0	4.25818	3.85655		TCGA-G3-A25T	4.25479	0	9.33746	3.40102
TCGA-DD-A4NQ	1.02192	1	6.41379	5.62833		TCGA-DD-A115	6.96438	1	5.96431	3.25663
TCGA-DD-AADK	2.87397	0	2.85805	4.86373		TCGA-CC-A3MC	0.994521	0	4.2162	6.07728
TCGA-G3-A25X	4.87397	0	5.5986	3.20867		TCGA-CC-A3MA	0.830137	1	11.1171	7.61914
TCGA-FV-A23B	5.07397	1	4.82335	3.65159		TCGA-CC-5264	0.279452	1	11.7707	8.69753
TCGA-UB-A7MA	2.32329	0	9.0504	1.90453		TCGA-DD-A4NK	3.31507	1	5.69885	4.42952
TCGA-DD-A3A5	8.56164	1	5.6838	3.22435		TCGA-CC-A3M9	0.821918	1	10.444	6.1793
TCGA-CC-A123	0.6	0	5.0072	4.10707		TCGA-CC-A7II	1.09315	0	11.0923	4.79892
TCGA-CC-5263	0.353425	1	11.3088	7.94597		TCGA-CC-A7IK	0.717808	1	14.1791	11.7929
TCGA-2Y-A9H0	10.0685	0	7.60565	2.56193		TCGA-CC-A5UC	0.950685	1	4.8265	4.28674
TCGA-CC-A7IH	1	0	7.97932	5.35831		TCGA-BC-4072	4.08219	1	6.72468	7.68526
TCGA-CC-A7IL	0.761644	1	3.12297	4.12892		TCGA-XR-A8TD	2.82192	0	6.12734	2.74381
TCGA-CC-A5UD	0.832877	1	6.62823	4.29611		TCGA-DD-A73C	1.92055	0	7.50897	4.15195
TCGA-DD-AAW1	5.44932	0	5.45165	5.58589		TCGA-ED-A7XO	1.16986	0	7.80285	3.00798
TCGA-DD-AAVY	5.39726	0	5.82824	6.39622		TCGA-G3-A3CH	2.13699	0	3.64909	3.99783
TCGA-CC-A7IE	0.594521	1	7.28461	6.34029		TCGA-ED-A82E	1.11781	0	8.03632	3.50647
TCGA-CC-A9FW	0.679452	0	6.4227	5.92275		TCGA-LG-A9QD	1.00274	0	2.8281	4.1813
TCGA-CC-A8HT	0.383562	1	4.88946	6.82871		TCGA-5R-AA1D	1.23014	0	5.18437	3.12307
TCGA-DD-A3A4	1.67671	1	5.71254	2.42754		TCGA-ED-A66X	1.11233	0	7.09108	7.83368
TCGA-CC-A8HU	0.942466	1	8.12022	3.08468		TCGA-G3-AAV6	0.178082	1	5.75302	4.31963
TCGA-CC-A1HT	0.276712	1	9.26387	10.8916		TCGA-ED-A8O5	1.11233	0	4.40032	4.2436
TCGA-DD-A116	4.44384	1	4.48869	5.53198		TCGA-DD-AAD6	1.8411	0	4.62437	6.62985
TCGA-DD-A1EE	0.956164	1	8.20594	11.5979		TCGA-DD-AADG	3.13699	0	5.18385	3.48565
TCGA-ED-A97K	0.0164384	0	7.79504	5.42048		TCGA-DD-A4NE	1.80822	1	6.27147	4.16342
TCGA-ED-A8O6	0.153425	1	8.038	9.73378		TCGA-DD-AAE0	1.52055	0	4.54674	5.58285
TCGA-ED-A66Y	0.810959	1	8.72821	7.80034		TCGA-DD-A4NH	2.51233	0	5.07931	3.43534
TCGA-DD-A3A1	0.638356	1	6.46548	3.11124		TCGA-DD-A3A7	1.14795	1	3.41474	1.71335
TCGA-G3-A6UC	1.83836	0	6.47184	3.27289		TCGA-PD-A5DF	1.75068	1	6.83393	3.5278
TCGA-CC-A5UE	0.745205	1	14.9727	8.59072		TCGA-MI-A75E	1.38904	0	4.84631	3.21146
TCGA-CC-5260	0.238356	1	17.613	6.98508		TCGA-G3-AAV1	0.983562	1	8.69832	5.11623
TCGA-CC-5262	0.282192	1	7.67868	4.33995		TCGA-BC-A8YO	1.53973	0	9.83026	6.55736
TCGA-CC-5259	0.684932	0	1.6798	3.20773		TCGA-DD-A119	0.610959	1	3.44088	5.41027
TCGA-DD-A1EK	1.52877	1	5.23377	2.46386		TCGA-DD-A3A9	2.55068	1	4.01639	1.77095
TCGA-2Y-A9GW	3.48219	1	4.58179	7.1021		TCGA-BC-A10Z	0.0931507	1	8.22122	5.03384
TCGA-K7-A6G5	1.40274	0	5.09047	3.9392		TCGA-2Y-A9H4	3.97808	0	5.36052	4.33575
TCGA-GJ-A9DB	0.183562	1	6.28729	4.04071		TCGA-EP-A26S	1.66575	0	6.34783	4.06353
TCGA-2Y-A9H9	1.90959	0	5.07241	2.56047		TCGA-FV-A2QQ	1.99726	0	4.57306	4.83875
TCGA-MR-A8JO	0.90411	0	5.47487	3.89014		TCGA-2Y-A9H7	3.2	0	3.24186	3.3702
TCGA-2Y-A9H5	1.52055	1	5.03599	4.80826		TCGA-2Y-A9H2	4.74247	0	18.4657	6.3745
TCGA-DD-AA3A	1.12329	1	16.3455	4.76908		TCGA-UB-A7MD	0.142466	1	8.20455	5.01253
TCGA-BC-4073	2.32603	0	8.06431	4.56995		TCGA-FV-A3I1	0.676712	1	9.13463	5.42042
TCGA-BC-A10X	2.10959	1	5.40523	3.17714		TCGA-XR-A8TE	2.53425	0	9.21751	3.98109
TCGA-YA-A8S7	1.12877	1	10.7742	6.21646		TCGA-UB-A7MC	1.36986	0	6.81843	7.4541
TCGA-DD-A1EJ	2.75342	1	11.5153	4.60149		TCGA-RC-A6M5	0.0410959	0	6.41588	2.8029
TCGA-CC-A8HS	0.821918	1	7.81558	5.79361		TCGA-DD-A4NA	2.76164	0	8.43106	3.27927
TCGA-G3-A5SK	2.03836	0	3.12933	1.69695		TCGA-FV-A4ZQ	0.0328767	0	8.40065	8.83691
TCGA-LG-A9QC	1.16438	0	3.32192	3.22419		TCGA-ED-A627	1.1589	0	8.33484	2.89705
TCGA-XR-A8TG	2.46027	0	7.9534	3.64781		TCGA-HP-A5MZ	0.249315	1	4.81396	4.82977
TCGA-G3-A5SJ	1.91233	0	7.3226	5.67386		TCGA-FV-A496	0.0273973	0	3.30349	3.00316
TCGA-BC-A3KF	0.0219178	0	9.21416	4.41377		TCGA-DD-A39Y	0.468493	1	11.6551	9.78097
TCGA-DD-A39X	4.6411	1	5.16764	3.09107		TCGA-DD-A39Z	1.64658	1	2.29379	3.24134
TCGA-T1-A6J8	0.0630137	0	4.4698	2.57666		TCGA-FV-A495	0.00273973	0	4.88974	1.79838
TCGA-WQ-AB4B	1.08219	0	2.94443	4.35988		TCGA-ED-A7PZ	0.0164384	0	7.00447	5.29883
TCGA-DD-A4NI	2.23562	0	3.45333	2.54811		TCGA-RC-A6M6	0.0246575	0	7.19716	11.6847
TCGA-G3-A5SL	1.70137	0	5.25233	8.36742		TCGA-BC-A217	3.8274	1	8.12366	2.64626
TCGA-FV-A3I0	2.32329	0	10.6317	5.14859		TCGA-FV-A4ZP	6.81096	1	3.2521	2.53482
TCGA-LG-A6GG	1.06027	0	4.23127	3.23632		TCGA-DD-A4NG	2.19726	1	3.21027	5.79026
TCGA-ED-A7PY	1.06849	0	2.93874	3.97856		TCGA-BC-A5W4	1.49863	1	7.60277	2.79318
TCGA-ED-A7PX	0.0164384	0	15.9368	4.58182		TCGA-MR-A520	0.627397	0	4.57454	2.22187
TCGA-G3-A5SM	1.42466	0	4.82492	2.62289		TCGA-EP-A12J	1.56164	0	7.92299	6.91139
TCGA-BC-A69H	1.21644	0	3.28503	5.67958		TCGA-XR-A8TF	1.89863	1	8.37112	4.29728
TCGA-DD-A39V	1.76164	1	2.48892	6.75122		TCGA-XR-A8TC	3.66849	0	4.5964	4.41371
TCGA-BC-A216	3.70137	0	8.95215	3.19897		TCGA-EP-A2KB	1.63288	1	6.1847	5.63187
TCGA-WQ-A9G7	0.0821918	0	3.94799	3.66588		TCGA-UB-A7ME	1.33151	0	8.72693	6.78353
TCGA-HP-A5N0	2.06027	1	6.32266	3.29913		TCGA-2Y-A9GT	4.44932	1	5.56864	1.98244
TCGA-G3-A7M8	1.17808	0	5.72489	1.99055		TCGA-GJ-A3OU	2.40822	0	5.36521	7.8913
TCGA-2Y-A9GV	6.93699	1	5.85756	3.13471		TCGA-2Y-A9HB	0.712329	0	5.5707	3.07449
TCGA-K7-A5RF	1.72877	0	6.00003	2.48856		TCGA-ES-A2HS	1.88493	1	1.6897	2.97487
TCGA-G3-A7M7	0.989041	0	6.43582	6.09013		TCGA-G3-A7M6	1.73151	0	10.4245	8.06679
TCGA-K7-A5RG	1.42192	0	7.79932	5.00641		TCGA-NI-A8LF	2.18904	0	4.57188	2.71146
TCGA-FV-A3R3	1.00274	1	7.20287	2.92334		TCGA-BC-A110	5.79726	1	5.73852	1.51918
TCGA-ES-A2HT	1.2	1	2.52693	2.49572		TCGA-ZP-A9CV	2.98082	1	6.50538	4.38776
TCGA-O8-A75V	1.47397	0	6.35617	8.45206		TCGA-ZP-A9D4	1.08219	0	7.47914	7.24106
TCGA-2Y-A9GU	5.31233	0	4.99659	2.98411		TCGA-ZP-A9CY	2.14247	0	4.31728	2.68215
TCGA-2Y-A9H1	3.36712	1	2.74046	5.0299		TCGA-ZP-A9CZ	1.93425	0	6.6891	3.37479
TCGA-WJ-A86L	0.945205	0	4.6833	2.31023		TCGA-ZP-A9D1	0.0575342	0	4.87247	4.09683
TCGA-2Y-A9H6	0.978082	0	3.86598	2.95746		TCGA-2Y-A9H3	4.15342	0	3.61239	2.42106
TCGA-2Y-A9GX	6.69041	0	7.59029	4.40741		TCGA-DD-A73D	1.89863	0	5.57757	4.28185
TCGA-EP-A3JL	0.830137	0	4.68361	5.88005		TCGA-QA-A7B7	0.257534	0	12.8392	2.6703
TCGA-G3-A7M5	1.22466	0	3.83131	2.53569		TCGA-BD-A3ER	3.05479	0	5.74736	3.29637
TCGA-EP-A2KC	0.0520548	1	4.95061	7.34922		TCGA-ZS-A9CF	6.60822	0	5.42926	4.15928
TCGA-WX-AA44	1.68493	0	8.84254	4.80467		TCGA-4R-AA8I	0.717808	1	6.59842	4.90823
TCGA-DD-AADN	2.46027	0	2.05634	5.93559		TCGA-2Y-A9HA	0.0986301	1	7.53584	10.375
TCGA-FV-A3R2	0.531507	1	6.85473	5.39388		TCGA-ZS-A9CD	3.79726	1	6.88291	3.47147
TCGA-ZP-A9D0	2.98904	0	4.10631	3.81951		TCGA-2Y-A9GZ	2.32329	1	6.20372	3.40904
TCGA-2Y-A9H8	1.73425	1	7.01659	3.70695		TCGA-UB-A7MB	1.64658	0	9.74979	3.96179
TCGA-WX-AA46	2.07123	0	4.1729	2.5013		TCGA-MI-A75I	1.72603	0	5.72547	6.87644
TCGA-ZS-A9CE	3.4	0	4.40084	2.69846		TCGA-BC-A10U	2.29315	1	5.54396	5.9191
TCGA-ZS-A9CG	0.934247	0	5.97024	7.32445		TCGA-BD-A2L6	3.73425	0	5.08048	2.51296
TCGA-UB-AA0U	0.89589	0	6.7422	6.58473		TCGA-K7-AAU7	0.983562	0	7.90952	8.37825
TCGA-GJ-A6C0	0.0849315	1	7.453	2.65674		TCGA-NI-A4U2	4.90685	1	3.59676	1.83016
TCGA-2Y-A9GY	2.07397	1	14.2506	6.28594		TCGA-RC-A6M4	0.060274	0	6.66148	5.53458
TCGA-ZP-A9D2	2.09589	1	10.4727	6.82075		TCGA-BC-A10R	0.843836	1	7.4488	2.88242
TCGA-2Y-A9GS	1.98356	1	11.5292	6.43739		TCGA-WX-AA47	1.52329	1	2.39502	1.49846
TCGA-BC-A10Q	3.10959	1	10.5903	3.89911		TCGA-UB-A7MF	0.586301	1	10.5454	2.20422
TCGA-BC-A10S	3.89863	1	4.56591	4.75194		TCGA-EP-A3RK	0.994521	0	7.98702	5.87818
TCGA-BC-A112	0.419178	1	10.9832	5.96954		TCGA-3K-AAZ8	1.08493	0	5.26747	3.86699
TCGA-BW-A5NO	0.0547945	0	6.42302	4.28185		TCGA-G3-A7M9	0.153425	1	21.4753	7.66984
TCGA-EP-A2KA	1.71781	1	4.86479	4.10272		TCGA-BC-A10T	2.29315	1	6.03463	3.81075
TCGA-BC-A10W	0.249315	1	19.7072	13.1957		TCGA-UB-AA0V	0.860274	0	4.59172	2.90989
TCGA-BC-A10Y	1.94795	1	8.73441	4.31741		TCGA-DD-A114	3.14795	1	15.5703	4.94035
TCGA-MI-A75H	2.04658	0	4.7728	5.35842
