# Supplementary material for: Immunological Significance of Prognostic DNA Methylation Sites in Hepatocellular Carcinoma
Source: Front Mol Biosci. 2021 May 26;8:683240. doi: 10.3389/fmolb.2021.683240 (PMC8187884; doi:10.3389/fmolb.2021.683240)
Supplement: Supplementary file 21 [file Table5.xlsx]

## Sheet: Sheet1
Supplementary Table 5. 136 prognostic CpG sites’ methylation levels and follow-up data of each patient
id	futime	fustat	cg00510787	cg00617305	cg00887101	cg00893987	cg01095395	cg01222684	cg01273150	cg01360768	cg01366407	cg01457080	cg01522975	cg01634119	cg02301754	cg02525396	cg02823866	cg03532114	cg03718677	cg03785807	cg04025590	cg04270788	cg04273556	cg04393897	cg04485075	cg05191792	cg05352541	cg05475028	cg05718625	cg05755837	cg05958659	cg05978187	cg06466479	cg06476606	cg06834261	cg06839953	cg06893980	cg07289581	cg07403350	cg07472159	cg07520158	cg07561400	cg08271519	cg08531821	cg08555924	cg08636224	cg08807541	cg08878304	cg09305478
TCGA-DD-A1EI	183	0	0.174925	0.036798	0.0392123	0.0294299	0.937417	0.0859919	0.0333689	0.0328403	0.0992372	0.0319744	0.0259874	0.0308282	0.955686	0.0387849	0.0349817	0.062816	0.927176	0.0659079	0.0469422	0.0447982	0.0860308	0.0340298	0.0516065	0.0777482	0.0236463	0.0849861	0.0391313	0.0732717	0.0807239	0.0208545	0.844915	0.0394725	0.0308146	0.0395454	0.0298134	0.0666577	0.69807	0.904769	0.0254102	0.0236064	0.0785138	0.0772223	0.932752	0.916746	0.0523729	0.043894	0.346926
TCGA-CC-A5UD	304	1	0.0927777	0.0468445	0.0303173	0.0298273	0.765896	0.026698	0.0247773	0.0359478	0.070634	0.0662492	0.026668	0.044858	0.955633	0.0349081	0.0452827	0.064837	0.920303	0.0473027	0.100491	0.055213	0.0591618	0.0324371	0.0298352	0.0571856	0.0195978	0.0545984	0.0521663	0.0396767	0.0326738	0.0138949	0.881455	0.0243686	0.0561893	0.0348529	0.0259212	0.0461415	0.930039	0.738258	0.0306484	0.0318356	0.0885325	0.0488721	0.809721	0.949304	0.110773	0.0534402	0.244739
TCGA-DD-AAW2	1855	0	0.0460158	0.039738	0.0298086	0.0207325	0.580187	0.0224783	0.0252569	0.0328124	0.0958367	0.028151	0.0237905	0.0292381	0.929671	0.022908	0.0315705	0.0336433	0.962316	0.0388687	0.0273436	0.0816752	0.0625324	0.0250406	0.0318991	0.0628298	0.01828	0.029479	0.0487633	0.0343916	0.022891	0.0121878	0.951331	0.0287867	0.106821	0.0260403	0.0241957	0.0261433	0.8733	0.618633	0.0305867	0.0227261	0.0415102	0.0372441	0.672681	0.930451	0.259503	0.0473307	0.285483
TCGA-G3-A25S	416	1	0.213639	0.035057	0.0338661	0.033454	0.920603	0.0943699	0.0372281	0.042188	0.105037	0.0416174	0.0300596	0.0425305	0.863075	0.0313385	0.0322121	0.0455921	0.795187	0.0483127	0.033141	0.0621811	0.062985	0.0364458	0.040322	0.106674	0.0175331	0.0482877	0.052852	0.0650583	0.059307	0.0162303	0.738549	0.0482865	0.030837	0.0510651	0.0242211	0.0330841	0.92956	0.839939	0.0331188	0.025356	0.0624324	0.0375128	0.903099	0.847836	0.0782827	0.0522097	0.416263
TCGA-CC-5260	87	1	0.303044	0.0507814	0.0854959	0.0432596	0.937825	0.251239	0.0413364	0.0528925	0.108306	0.272068	0.0429631	0.0419583	0.874519	0.0588239	0.0365112	0.0576431	0.607087	0.137561	0.0591306	0.0590814	0.816868	0.0417441	0.0436738	0.312238	0.0250395	0.0994691	0.0567455	0.0708919	0.129445	0.0197784	0.920224	0.051636	0.0312353	0.0411952	0.0227245	0.0281882	0.786578	0.86674	0.0333947	0.0534434	0.0895192	0.0853544	0.919974	0.9052	0.0674627	0.0690058	0.305111
TCGA-DD-AACU	1567	0	0.145957	0.0353067	0.0277388	0.0222574	0.596512	0.0225634	0.0255187	0.0284057	0.049788	0.0334187	0.0308157	0.0336706	0.936353	0.021383	0.0298798	0.0373774	0.936814	0.0363087	0.0318028	0.0271823	0.0578796	0.0219632	0.0306013	0.0500464	0.0183372	0.0293304	0.0404311	0.0443124	0.0234768	0.0131668	0.958188	0.0218528	0.115628	0.0245812	0.0284446	0.0336342	0.870624	0.610663	0.0196071	0.0173663	0.0521922	0.0405279	0.648717	0.944514	0.181667	0.0408588	0.2373
TCGA-CC-A8HV	279	1	0.0561373	0.0561292	0.0397278	0.0341118	0.794083	0.0279042	0.0355561	0.0429406	0.0819248	0.0363811	0.0321835	0.0348329	0.901502	0.0328657	0.0392423	0.05863	0.934927	0.0412566	0.0608572	0.0508561	0.0433921	0.0309038	0.0339677	0.0445426	0.019704	0.049573	0.0556383	0.0418533	0.0438575	0.0141745	0.941582	0.0319682	0.0397308	0.0425234	0.0316018	0.0316972	0.250743	0.755633	0.0244676	0.0296913	0.0637421	0.0596394	0.727596	0.939832	0.156705	0.064682	0.224504
TCGA-CC-A9FS	211	0	0.0359351	0.0528909	0.0296703	0.0240401	0.667537	0.0343288	0.0276972	0.038372	0.0837772	0.0386585	0.0245412	0.0400473	0.937368	0.0246495	0.0376863	0.0397082	0.927889	0.0368076	0.0387884	0.0470152	0.0641095	0.0349627	0.0401462	0.0354589	0.0155758	0.0336302	0.0431484	0.0262285	0.0427768	0.0149181	0.942163	0.0246501	0.0659727	0.0358252	0.0238459	0.029138	0.684716	0.669174	0.0210328	0.0177213	0.0596878	0.0451906	0.721871	0.946245	0.259768	0.0548619	0.241676
TCGA-DD-AACH	195	1	0.0783949	0.0454165	0.0464265	0.0244806	0.725213	0.0770893	0.034039	0.0921897	0.0808472	0.0307807	0.0381406	0.036038	0.759835	0.0378785	0.0341311	0.0498204	0.932638	0.0368585	0.0288356	0.0741173	0.0555714	0.0310818	0.0517583	0.0664993	0.0402701	0.0528311	0.0413882	0.0373088	0.0488282	0.0161039	0.941002	0.0426954	0.0605255	0.042295	0.0224363	0.0285349	0.903378	0.603299	0.0237237	0.0287815	0.0589568	0.048885	0.86799	0.950877	0.324752	0.0450349	0.273858
TCGA-G3-AAUZ	480	0	0.134376	0.0353463	0.0291558	0.0274257	0.847137	0.13535	0.0238017	0.0373412	0.0499476	0.0670372	0.0466702	0.0294044	0.936563	0.030857	0.0311175	0.0489019	0.935707	0.0625596	0.0586447	0.0708529	0.0952283	0.0450487	0.0328232	0.0897932	0.0214252	0.0530696	0.0405464	0.0642329	0.0395304	0.0226439	0.841201	0.0338478	0.0457165	0.0245214	0.0266294	0.0430697	0.881462	0.812149	0.0214654	0.0282871	0.0740821	0.0442647	0.857059	0.941601	0.111809	0.0576259	0.153949
TCGA-DD-A1EB	2017	0	0.181182	0.0294879	0.0535502	0.0424645	0.935355	0.109554	0.0198997	0.032163	0.0748277	0.0628264	0.0370772	0.0336325	0.919123	0.0309667	0.0262961	0.0560827	0.939897	0.0406826	0.0313794	0.0512645	0.0724404	0.0401698	0.0507014	0.0696389	0.0201209	0.085982	0.03684	0.0583016	0.0685174	0.0203522	0.923816	0.0560972	0.0288661	0.0375852	0.0262064	0.0301892	0.924881	0.937124	0.0213985	0.0243405	0.0845493	0.0496975	0.930986	0.943159	0.0472769	0.0503278	0.32261
TCGA-DD-AADD	1231	0	0.0896993	0.0355867	0.0276542	0.0150979	0.519665	0.0197368	0.0233041	0.0299748	0.0676769	0.032647	0.0228695	0.0277048	0.903489	0.0209117	0.0357789	0.0357048	0.939138	0.031368	0.0287285	0.0236585	0.0374004	0.027187	0.0298258	0.0366613	0.0136796	0.0318465	0.0345919	0.0225577	0.0295939	0.0147144	0.945706	0.0206909	0.0871178	0.0257945	0.0181622	0.0235631	0.886935	0.728404	0.017297	0.0172877	0.0532762	0.0496591	0.538862	0.882133	0.233682	0.0280553	0.218019
TCGA-DD-AAEA	575	0	0.0597195	0.0602233	0.0353823	0.0290946	0.570062	0.0533907	0.0271803	0.0331891	0.0673636	0.0741548	0.0470469	0.0319871	0.939294	0.0249439	0.0242578	0.0417217	0.940584	0.038168	0.0384619	0.0439854	0.0551574	0.0258429	0.0355657	0.0253731	0.015973	0.0518163	0.0450093	0.0289568	0.0342737	0.01464	0.833432	0.0281353	0.0981311	0.0423196	0.0162561	0.0230327	0.686749	0.672513	0.0309966	0.0271759	0.0435761	0.0405313	0.686068	0.935707	0.276056	0.0432153	0.236146
TCGA-DD-AAE3	566	0	0.0477334	0.0357305	0.0305891	0.020887	0.427891	0.0301297	0.0272084	0.0281504	0.0566847	0.0323104	0.0274329	0.0315273	0.913635	0.0241276	0.0330435	0.0329572	0.937712	0.0334524	0.0446799	0.0364211	0.0388779	0.0304101	0.0282503	0.149037	0.0125375	0.0347	0.0342063	0.029023	0.0300462	0.0139134	0.937729	0.0251059	0.0679476	0.0718409	0.0183302	0.0230298	0.901495	0.568757	0.0235144	0.0195161	0.0449646	0.0419601	0.666108	0.944119	0.262528	0.0343685	0.175747
TCGA-DD-A4ND	2746	0	0.0677447	0.0412216	0.0338015	0.025635	0.70579	0.0362352	0.0283144	0.0374573	0.0544493	0.0420797	0.0245803	0.0298795	0.942978	0.0384156	0.0327254	0.0445031	0.948193	0.0401173	0.0298888	0.0320874	0.0509194	0.032883	0.0254441	0.0628886	0.0189132	0.0567695	0.0485285	0.0328976	0.0283872	0.0206403	0.935467	0.0161576	0.0438465	0.0319931	0.0225131	0.0330632	0.792927	0.685586	0.0213378	0.0281361	0.0626717	0.0493002	0.894452	0.943282	0.173037	0.0524769	0.231806
TCGA-DD-A3A2	2131	1	0.0820369	0.0363011	0.0414516	0.0232136	0.916987	0.0379653	0.0261505	0.0342724	0.0634873	0.0268921	0.0192397	0.0340498	0.902672	0.0405559	0.0266915	0.0544138	0.963758	0.0391491	0.0367015	0.0267788	0.0643563	0.028458	0.0355144	0.058775	0.0271821	0.0425995	0.0439037	0.0327266	0.0408126	0.0195819	0.939617	0.0309184	0.0347533	0.0324644	0.0217705	0.0331025	0.552508	0.881069	0.0182064	0.0224515	0.0659035	0.0464953	0.914643	0.936092	0.0629916	0.0420744	0.318972
TCGA-DD-AAVW	2317	0	0.105503	0.0455913	0.0275515	0.0226492	0.587497	0.0255525	0.0277273	0.0466653	0.0811253	0.0301382	0.0272829	0.032666	0.938959	0.0275245	0.0339212	0.0567854	0.937989	0.0564071	0.0587241	0.0289201	0.0534211	0.0364951	0.0332371	0.0715422	0.018342	0.0345657	0.0438928	0.0376366	0.0478698	0.0129216	0.93573	0.0317512	0.0847397	0.0287155	0.0194022	0.0349297	0.861502	0.659662	0.0253194	0.0238973	0.0540473	0.0438615	0.663191	0.946828	0.158309	0.0399397	0.235959
TCGA-DD-AACZ	171	1	0.0821148	0.0590861	0.0259418	0.0189252	0.622088	0.0237937	0.0258941	0.0327965	0.0720588	0.0247382	0.0205959	0.0471596	0.917611	0.020911	0.0331948	0.034667	0.930946	0.0392289	0.0315012	0.0576419	0.0458973	0.0201328	0.0296807	0.0283772	0.0148339	0.0502165	0.0434032	0.0322387	0.0270141	0.0139512	0.739725	0.0279281	0.0574673	0.0200636	0.0167266	0.0279073	0.420712	0.691199	0.0189675	0.0165068	0.0405566	0.0459456	0.691571	0.929427	0.137282	0.0298542	0.202882
TCGA-DD-AACE	2184	0	0.0620929	0.0710159	0.0274561	0.018809	0.594209	0.0386428	0.0232919	0.0229693	0.0704481	0.0262619	0.0192245	0.0294471	0.931983	0.0276858	0.0282221	0.0299377	0.930375	0.0315344	0.0410822	0.0359522	0.0443989	0.0229734	0.0229078	0.0571118	0.0143346	0.0403771	0.0466761	0.0255977	0.025025	0.0150155	0.950017	0.0262116	0.078943	0.0348106	0.0202669	0.0196356	0.911986	0.663459	0.0189883	0.0236123	0.0656744	0.0456881	0.703765	0.906012	0.193347	0.0379088	0.227998
TCGA-ED-A7XO	427	0	0.030622	0.046451	0.0237597	0.0330413	0.761178	0.0170368	0.021262	0.0312005	0.0512968	0.026124	0.022295	0.0309823	0.949484	0.034996	0.0264965	0.0382892	0.955572	0.0387005	0.0238982	0.0346272	0.0408866	0.0295744	0.0381919	0.0184957	0.0151778	0.0470288	0.0417588	0.0277181	0.0242458	0.0234592	0.923509	0.022466	0.0700236	0.0361336	0.0177943	0.0263053	0.856903	0.780699	0.0282469	0.0166945	0.0343366	0.0560362	0.856427	0.947128	0.17173	0.0344341	0.252933
TCGA-DD-A1EG	1372	1	0.2608	0.0406945	0.0384491	0.0294052	0.901777	0.0964245	0.0320102	0.0317644	0.0791777	0.0465826	0.0322494	0.0397716	0.896741	0.0355226	0.028573	0.0565082	0.918324	0.0412319	0.0355289	0.0549236	0.0681837	0.0291615	0.0310358	0.109318	0.022917	0.0457333	0.0487243	0.0536373	0.077786	0.0228892	0.931143	0.0330004	0.0376419	0.03085	0.0224987	0.0311437	0.887978	0.898627	0.0224039	0.0198068	0.0658661	0.0509025	0.909085	0.91674	0.0729363	0.0457242	0.28094
TCGA-DD-AAE6	141	0	0.0602029	0.0308525	0.033367	0.0234259	0.537989	0.0246453	0.0260661	0.0276062	0.0768857	0.0306338	0.0271714	0.0287131	0.921995	0.0269461	0.0375588	0.0540675	0.943784	0.0420827	0.0278389	0.0471895	0.0490413	0.0231553	0.0226792	0.0380909	0.015389	0.0396346	0.0328095	0.0365279	0.0246158	0.0157976	0.938483	0.0250462	0.0594996	0.032567	0.0285636	0.0255975	0.760107	0.618404	0.0226452	0.0223392	0.0659366	0.0442473	0.788714	0.929545	0.194292	0.0534129	0.253387
TCGA-DD-AACX	170	0	0.189158	0.0443743	0.037624	0.0307832	0.61409	0.0288663	0.0312696	0.0536824	0.0770383	0.0298862	0.0265638	0.0468758	0.959443	0.0533372	0.0360199	0.0600439	0.957401	0.0342364	0.147512	0.052506	0.0593513	0.0305211	0.0345611	0.0861594	0.0151639	0.0405704	0.0551882	0.0271666	0.110531	0.0154146	0.961607	0.0409467	0.0691914	0.0398949	0.0273346	0.0349713	0.918583	0.789192	0.0352462	0.0286934	0.0461274	0.0572767	0.630438	0.793444	0.300815	0.0409323	0.118147
TCGA-DD-A11C	662	0	0.112026	0.0435002	0.0340934	0.0413192	0.923808	0.122272	0.0314063	0.0491446	0.0879291	0.0233388	0.0418074	0.032188	0.925965	0.0382612	0.0290829	0.0466347	0.928635	0.0451145	0.0304511	0.0509871	0.0628398	0.0466889	0.0483674	0.0836979	0.017792	0.0442298	0.0474608	0.0409138	0.0682026	0.0180678	0.922158	0.0547788	0.0258814	0.0317671	0.0234462	0.0350107	0.906621	0.863289	0.0328171	0.0197672	0.0524801	0.0466314	0.902953	0.937723	0.0538062	0.0479697	0.320665
TCGA-CC-A1HT	101	1	0.270624	0.0668661	0.0535602	0.0485681	0.940677	0.0970877	0.0346089	0.0564627	0.11329	0.0287158	0.0478212	0.0469836	0.948756	0.0592552	0.0444922	0.0524418	0.926812	0.0347622	0.0563566	0.0892603	0.117086	0.0217042	0.0667291	0.0827742	0.0276028	0.0677042	0.0775295	0.0691241	0.0790821	0.0419672	0.9146	0.0446804	0.0311517	0.0618475	0.0308844	0.0394517	0.90109	0.874262	0.042197	0.026829	0.0904318	0.072412	0.927606	0.952185	0.10923	0.0659038	0.39122
TCGA-DD-AACJ	2102	0	0.107192	0.0334152	0.031275	0.0200854	0.55347	0.0292446	0.0282501	0.0339405	0.0693744	0.0226948	0.0195793	0.0267332	0.951543	0.0249339	0.0326681	0.0341972	0.940221	0.0397824	0.0292555	0.039113	0.0518909	0.0218087	0.0490052	0.0335673	0.0213171	0.0472984	0.0528138	0.0610522	0.0295177	0.0131146	0.90029	0.0307216	0.0823627	0.0365529	0.0220701	0.0293583	0.89966	0.671805	0.023557	0.0226471	0.0481308	0.0550598	0.744948	0.946689	0.219521	0.0451054	0.253495
TCGA-DD-AACV	1531	0	0.0662058	0.0383053	0.0435977	0.0237539	0.627861	0.0342474	0.023413	0.052316	0.0774907	0.0520091	0.0225303	0.0309804	0.925689	0.0292197	0.0285389	0.050705	0.93969	0.0429852	0.0463913	0.0543444	0.052508	0.028054	0.0303029	0.05476	0.0189516	0.0404935	0.0411309	0.0519565	0.0311719	0.0132056	0.936674	0.0361734	0.085785	0.0340981	0.0238927	0.0306657	0.800083	0.735172	0.0241361	0.0175616	0.0607057	0.0593041	0.608436	0.929957	0.1888	0.042717	0.28978
TCGA-DD-A4NN	899	1	0.0553479	0.0463896	0.0398171	0.0408566	0.760519	0.022493	0.022468	0.0448965	0.0759453	0.0348576	0.038014	0.0356545	0.920405	0.0354462	0.0278395	0.0424616	0.891773	0.0495997	0.0264981	0.0274952	0.061806	0.0395461	0.0415737	0.0513874	0.0191846	0.0481137	0.0604464	0.0347774	0.0297265	0.019934	0.952341	0.0318673	0.0505299	0.0337679	0.0217781	0.032958	0.644746	0.724857	0.0240842	0.0337512	0.0495978	0.0410203	0.915214	0.935946	0.0896715	0.0433124	0.32413
TCGA-CC-A8HU	344	1	0.0392212	0.0590013	0.0337665	0.023973	0.741509	0.0573672	0.0267874	0.0309648	0.0646733	0.0222743	0.0222051	0.0342317	0.906896	0.0295869	0.0332409	0.0394908	0.931082	0.0409183	0.0291442	0.0433263	0.0479096	0.0317613	0.031071	0.035563	0.0199294	0.0418269	0.0349953	0.0225514	0.0290797	0.016195	0.857002	0.0284393	0.0619315	0.0276345	0.0207185	0.0244365	0.906081	0.754957	0.0272016	0.0278574	0.0782533	0.0511977	0.802106	0.922021	0.119115	0.0367974	0.255328
TCGA-DD-A3A6	3258	1	0.0313724	0.0433411	0.0430992	0.0440867	0.910731	0.0230583	0.0365148	0.0387153	0.0670076	0.0278209	0.0236415	0.0376594	0.956186	0.035433	0.0248385	0.0545576	0.947099	0.0449893	0.0320186	0.0344848	0.0493285	0.0309929	0.0409842	0.0329894	0.0141549	0.0411231	0.0419845	0.0357973	0.0316332	0.0217674	0.924961	0.027208	0.0455741	0.037414	0.0154517	0.0242376	0.718124	0.912767	0.0214063	0.0207839	0.0647394	0.0570369	0.918714	0.948058	0.0651443	0.0224763	0.337051
TCGA-DD-AAVU	2202	0	0.10231	0.035907	0.0297209	0.0197214	0.524014	0.0488518	0.0288032	0.0495228	0.0558423	0.0394957	0.0229348	0.03171	0.935639	0.0211593	0.0344968	0.0464781	0.929302	0.0339175	0.0347605	0.028737	0.0367012	0.02614	0.0216659	0.0466136	0.0133302	0.113234	0.0355637	0.0267392	0.0205692	0.01388	0.896704	0.0289746	0.0543025	0.0317859	0.0168356	0.025073	0.900803	0.674889	0.0205472	0.0255544	0.0391479	0.0469631	0.818126	0.950516	0.297329	0.0420963	0.24014
TCGA-MI-A75C	291	0	0.0656629	0.0529897	0.0416844	0.0397476	0.742078	0.0419904	0.0248879	0.0443463	0.062224	0.0722733	0.0598223	0.0293371	0.939504	0.0403214	0.0265626	0.0516323	0.944134	0.0380028	0.0274878	0.0346709	0.0597135	0.0278528	0.040618	0.0433851	0.0172655	0.0537934	0.0434243	0.0356581	0.0299802	0.0214937	0.925642	0.0221455	0.0465924	0.0426004	0.0326506	0.0440205	0.923123	0.753703	0.0242461	0.0363611	0.0745312	0.048643	0.854687	0.935877	0.104438	0.043519	0.280106
TCGA-5R-AA1C	520	0	0.0950373	0.0480077	0.0382584	0.0396595	0.729078	0.0535163	0.0337958	0.0450684	0.0811355	0.0292366	0.0320501	0.045763	0.950096	0.0358741	0.0310529	0.0567944	0.945542	0.0419965	0.0475138	0.053576	0.0742658	0.0347414	0.0384343	0.0644266	0.0285211	0.0396869	0.0511377	0.0333304	0.0312214	0.0163701	0.958	0.0480325	0.0524739	0.038194	0.0539499	0.0253037	0.913521	0.702142	0.0339348	0.0271844	0.0462138	0.0513571	0.756044	0.950054	0.191335	0.0391555	0.300253
TCGA-BD-A3EP	409	0	0.0355148	0.0636684	0.0395725	0.0339001	0.893735	0.0317553	0.031204	0.0435488	0.0541523	0.0289322	0.0260378	0.0450508	0.936374	0.0392447	0.0270751	0.0560431	0.954768	0.0528239	0.0308651	0.0434115	0.0543565	0.0310165	0.0398673	0.0466451	0.0206602	0.0571367	0.0651754	0.0297668	0.0271608	0.0230855	0.912967	0.0351054	0.0438202	0.0326778	0.0205702	0.0351033	0.654724	0.913969	0.025962	0.0299409	0.0695238	0.0550202	0.928677	0.942763	0.0876978	0.0476275	0.351539
TCGA-DD-AAC9	347	0	0.0426632	0.0418752	0.0337165	0.0314198	0.493397	0.0779438	0.0255435	0.0380681	0.0793072	0.0408464	0.0266199	0.0486899	0.940445	0.0348962	0.0384933	0.0435571	0.951724	0.0405049	0.0381208	0.048871	0.0673884	0.0250313	0.0313128	0.0813583	0.0174303	0.0436462	0.0378132	0.0309616	0.0360599	0.0150786	0.946139	0.0336708	0.0716178	0.0336942	0.0238657	0.0309207	0.850793	0.643501	0.0268234	0.0250817	0.0419988	0.0460399	0.689271	0.936609	0.295407	0.0386486	0.198176
TCGA-FV-A2QR	581	1	0.323645	0.175114	0.0476028	0.0263889	0.863163	0.0581964	0.0272606	0.045545	0.105916	0.0570803	0.0402999	0.0529342	0.925425	0.0435509	0.0252825	0.060251	0.939736	0.0406026	0.0419492	0.0875118	0.0789215	0.0348025	0.0457454	0.102847	0.0180562	0.0576728	0.0520435	0.0614111	0.0907552	0.0202699	0.941761	0.0396216	0.0418719	0.0291384	0.0224937	0.0342109	0.805412	0.83846	0.0355192	0.0293747	0.0834982	0.0645478	0.898233	0.937857	0.0827866	0.0600992	0.372076
TCGA-G3-AAV7	361	0	0.111964	0.0405565	0.0342889	0.0249313	0.832924	0.0506373	0.0213271	0.0286324	0.0622725	0.0644857	0.0561619	0.0359664	0.859124	0.0268004	0.0348147	0.0502543	0.936184	0.0455752	0.0427759	0.0454448	0.0821933	0.0307586	0.0279562	0.131065	0.0188662	0.0471906	0.0355899	0.0550114	0.0388629	0.0171889	0.929307	0.0257905	0.0566361	0.0389289	0.0301117	0.02659	0.879638	0.815947	0.0226766	0.0222222	0.05513	0.0440524	0.873597	0.922656	0.215662	0.0525247	0.276292
TCGA-DD-AAVZ	1900	0	0.113026	0.0586289	0.0323117	0.0291253	0.835087	0.0631685	0.0286459	0.049728	0.0741309	0.0331157	0.0296	0.0313262	0.946293	0.03375	0.0328255	0.0577682	0.952561	0.0410757	0.0407767	0.0565269	0.0553327	0.0403656	0.0346532	0.0678623	0.0159105	0.0500423	0.0403224	0.0445601	0.0351061	0.0148174	0.940272	0.0379051	0.0600793	0.0313216	0.0284102	0.032521	0.860431	0.813738	0.0215232	0.0227021	0.0622977	0.0432508	0.814304	0.933332	0.177351	0.0475084	0.243179
TCGA-DD-AADR	2028	0	0.0681096	0.0467342	0.0282468	0.0200235	0.608668	0.0247339	0.0231375	0.0276082	0.0548869	0.0262664	0.0269216	0.027542	0.948448	0.02381	0.0315111	0.0335223	0.924155	0.0283364	0.0300297	0.036376	0.0547038	0.0225275	0.0323553	0.0313817	0.0132613	0.0374861	0.0349859	0.0546109	0.0382206	0.0155812	0.943075	0.0325822	0.102403	0.0314669	0.0249919	0.0236333	0.846144	0.567108	0.0194062	0.0157874	0.0378897	0.0498225	0.640261	0.934931	0.202536	0.0394103	0.179923
TCGA-CC-A7IK	262	1	0.0612173	0.0435042	0.0462871	0.0424799	0.855816	0.0412377	0.033375	0.0392315	0.0694813	0.0533254	0.028232	0.0359268	0.718325	0.0297279	0.0385782	0.0443829	0.922206	0.0440057	0.0394109	0.0525911	0.081311	0.0253548	0.0411716	0.0408937	0.0223972	0.0350833	0.0429103	0.0264238	0.0318428	0.022438	0.865172	0.0298858	0.032387	0.0445092	0.0250574	0.027762	0.527315	0.834741	0.0409698	0.0251284	0.0818363	0.0697413	0.790802	0.931632	0.161369	0.0450056	0.263298
TCGA-DD-AACW	1424	0	0.0943167	0.0572969	0.0356257	0.028572	0.702297	0.0538234	0.0350779	0.0436311	0.0936076	0.0360868	0.0265062	0.0451915	0.939636	0.0311415	0.0438363	0.0507478	0.944374	0.0411808	0.0414853	0.0403431	0.0595732	0.0309651	0.0362426	0.0609592	0.0234258	0.0434889	0.0481308	0.0368046	0.0309643	0.0120324	0.949588	0.0513415	0.0819998	0.045945	0.0284505	0.036159	0.916065	0.787356	0.0297069	0.0272302	0.0521847	0.0524163	0.720839	0.947466	0.228812	0.0523892	0.28209
TCGA-G3-A5SI	768	1	0.0282168	0.0400897	0.0394526	0.0320175	0.760954	0.0232165	0.0350525	0.0389873	0.0628337	0.0299827	0.0229255	0.0378112	0.950769	0.0486501	0.0315918	0.053654	0.954239	0.0409975	0.0313627	0.0347049	0.0497543	0.0347131	0.0393133	0.0395208	0.0195091	0.0427663	0.0573951	0.0290159	0.0278162	0.0220155	0.933515	0.02101	0.0616924	0.0483046	0.0268307	0.0412472	0.173043	0.715154	0.0230891	0.0293446	0.0648083	0.0444012	0.852215	0.961252	0.130385	0.0533971	0.362124
TCGA-CC-A7IL	278	1	0.0552398	0.0564659	0.0330602	0.032141	0.876884	0.0553489	0.0323123	0.0388141	0.0529315	0.0360395	0.0290164	0.0280931	0.708614	0.0264879	0.0309392	0.0340008	0.841709	0.0436634	0.0428635	0.0459919	0.0576741	0.0302661	0.0459947	0.0653063	0.0164803	0.0629825	0.0445306	0.0364534	0.0262274	0.0261219	0.899691	0.020048	0.0402471	0.0403929	0.0282063	0.0306875	0.111688	0.774244	0.0250904	0.0164002	0.0685648	0.0421889	0.914966	0.876302	0.0950925	0.0643098	0.324012
TCGA-DD-AADL	636	0	0.0652649	0.0393763	0.0490054	0.0264349	0.543911	0.0536779	0.0354498	0.0432332	0.0803555	0.0836604	0.0234469	0.0386936	0.956506	0.0281524	0.0354269	0.0587428	0.941882	0.0523011	0.0422741	0.0517858	0.0833753	0.0311264	0.0389795	0.058902	0.0279593	0.0537639	0.0520507	0.0358629	0.0319436	0.0169717	0.954309	0.0465848	0.109857	0.0553766	0.0226089	0.0350222	0.91457	0.654836	0.0344039	0.0260674	0.0642225	0.0687008	0.720521	0.961121	0.267433	0.0527843	0.266734
TCGA-DD-A4NK	1210	1	0.0576765	0.046466	0.0372089	0.0356034	0.746055	0.0587838	0.0405968	0.048029	0.0634537	0.0435788	0.0350051	0.040023	0.935093	0.0387578	0.0287873	0.0482609	0.940975	0.0396962	0.0393252	0.036786	0.04858	0.0385674	0.0347026	0.0632356	0.0211462	0.0409804	0.0429049	0.036791	0.0298596	0.017571	0.941488	0.0196247	0.0599591	0.0281717	0.0228182	0.03644	0.919977	0.741591	0.0354611	0.0277891	0.0890879	0.0670556	0.888158	0.943323	0.0980334	0.0465956	0.261601
TCGA-2Y-A9H0	3675	0	0.0660502	0.039027	0.0290776	0.0386439	0.881892	0.0620746	0.0186113	0.0412264	0.0616513	0.0432284	0.0235959	0.0299129	0.91371	0.0207965	0.0264818	0.0496734	0.929833	0.0400383	0.0365603	0.0605557	0.0737197	0.0319184	0.028994	0.0826894	0.0186605	0.0500717	0.0353868	0.0635075	0.0303799	0.0196823	0.924773	0.0227934	0.0408106	0.0346291	0.0315641	0.0334952	0.931979	0.759361	0.0238545	0.0261545	0.0587989	0.0517883	0.906408	0.931421	0.0978674	0.0406837	0.288028
TCGA-G3-AAV0	476	0	0.0424355	0.0546558	0.0398633	0.0268341	0.733568	0.0422473	0.0348047	0.0340855	0.0730861	0.0443357	0.0328191	0.0385889	0.950346	0.0336357	0.0386216	0.0576715	0.953608	0.0421582	0.033788	0.0491121	0.0673531	0.0404834	0.0385187	0.034114	0.0431782	0.0471774	0.0475938	0.0280913	0.0338284	0.0129848	0.944725	0.0335837	0.0786002	0.0385958	0.0261685	0.0379722	0.793974	0.709104	0.0255255	0.0273321	0.0599403	0.0506612	0.754506	0.940877	0.217719	0.0642844	0.277509
TCGA-CC-A3MB	315	1	0.193971	0.028125	0.0343317	0.0371175	0.902891	0.0839471	0.0228159	0.0294254	0.0739605	0.036944	0.0392955	0.0383332	0.924976	0.0337211	0.0339595	0.0459713	0.912452	0.0401138	0.0352359	0.0463712	0.0804403	0.0277817	0.0302535	0.102859	0.0238437	0.0702191	0.0419912	0.0620905	0.0682964	0.0248532	0.923074	0.0396421	0.0282272	0.0395036	0.0363955	0.0326195	0.874173	0.903479	0.0221675	0.0262442	0.0856778	0.0443547	0.891226	0.929077	0.0785131	0.0469717	0.328748
TCGA-DD-A4NL	1711	0	0.0679199	0.0366526	0.0357335	0.0371953	0.768369	0.0773494	0.0287774	0.0438582	0.0669048	0.0396532	0.0327211	0.0442484	0.936177	0.0483905	0.0273463	0.0529246	0.936653	0.0585872	0.0393916	0.0402352	0.0609594	0.0387606	0.030427	0.0523413	0.0284668	0.0548082	0.0466069	0.0394121	0.0304489	0.0219237	0.887163	0.0295091	0.0481326	0.0432259	0.03587	0.0238218	0.830967	0.803282	0.0262135	0.0246139	0.0692724	0.0532874	0.855987	0.938205	0.0951282	0.0447181	0.285889
TCGA-DD-A116	1622	1	0.22566	0.0441196	0.0457837	0.0351948	0.940659	0.0910289	0.0359324	0.0436967	0.0840158	0.0393164	0.0362763	0.0384372	0.944776	0.0394431	0.0424832	0.065539	0.940275	0.0417695	0.0347249	0.0769303	0.0779058	0.0234334	0.0525773	0.088499	0.0210571	0.0561995	0.0477185	0.0518624	0.0477697	0.0175798	0.931788	0.0407608	0.0315286	0.0418628	0.0343196	0.0474771	0.892376	0.920028	0.0239499	0.0257931	0.073072	0.0541774	0.937729	0.938095	0.0633579	0.0628016	0.365496
TCGA-CC-5264	102	1	0.299169	0.342817	0.0433993	0.0161249	0.937441	0.149115	0.0223874	0.0409726	0.0936399	0.0535057	0.0571705	0.0300585	0.936087	0.0342388	0.0361091	0.0480971	0.947617	0.0535609	0.0483938	0.108437	0.122584	0.0373166	0.0284851	0.144357	0.040002	0.0686677	0.0456581	0.106549	0.11541	0.0179586	0.891154	0.0631954	0.0386485	0.0376666	0.037263	0.0411199	0.906815	0.679705	0.0297636	0.0444691	0.049092	0.0833959	0.904849	0.923184	0.0463535	0.04195	0.47787
TCGA-DD-AADK	1049	0	0.0377002	0.0620523	0.032221	0.0226956	0.512969	0.0517048	0.021447	0.0359365	0.0701407	0.0240631	0.0195907	0.0377346	0.949187	0.0213992	0.0319159	0.0408565	0.929947	0.0348219	0.0422499	0.0329881	0.0471971	0.0240352	0.0285463	0.0350142	0.0179616	0.0422905	0.0333985	0.0288214	0.0394059	0.0139976	0.924976	0.0266992	0.0981902	0.0299349	0.0195849	0.027198	0.779973	0.597807	0.0219682	0.0242989	0.047115	0.032055	0.64679	0.940398	0.258851	0.0295645	0.1873
TCGA-DD-A11A	79	0	0.17207	0.0350818	0.0429643	0.0314162	0.96482	0.0484458	0.0273662	0.0340984	0.0782396	0.0318748	0.0234893	0.0276187	0.956697	0.0238962	0.0231077	0.0563751	0.95062	0.0391325	0.0315892	0.057874	0.0705061	0.0250591	0.0357879	0.079156	0.0187616	0.0716738	0.0502036	0.0691391	0.0662633	0.018323	0.944207	0.0309845	0.0239706	0.034076	0.0282224	0.0375314	0.941034	0.895101	0.0228478	0.0195355	0.0754974	0.0599566	0.939915	0.91889	0.0874661	0.0439282	0.352164
TCGA-DD-AAW3	1633	0	0.0992729	0.0447246	0.0353862	0.0226114	0.458436	0.0274449	0.0311	0.0359495	0.0804296	0.0230483	0.0435153	0.0372141	0.95685	0.0354441	0.0385262	0.0463823	0.953038	0.0365798	0.0377984	0.0492988	0.0753508	0.0209741	0.0357596	0.165188	0.0209959	0.056816	0.0544139	0.0656192	0.0529703	0.0137098	0.953008	0.0316144	0.127257	0.0419901	0.0237153	0.0348786	0.865831	0.5422	0.0265205	0.023711	0.0679378	0.0478095	0.668744	0.957684	NA	0.0374999	0.227687
TCGA-ED-A66X	406	0	0.117965	0.0444171	0.0332359	0.0354305	0.781222	0.0843438	0.0238146	0.0331042	0.067169	0.0354759	0.0460956	0.0283553	0.922893	0.0240622	0.0269144	0.0459286	0.928436	0.0444395	0.0418673	0.0370288	0.0529241	0.026422	0.0327077	0.081902	0.0272373	0.0418383	0.0337087	0.0636723	0.0302502	0.0227166	0.939345	0.0262594	0.051708	0.0263346	0.0157722	0.021173	0.737	0.793616	0.0256302	0.0249831	0.0548578	0.0453699	0.792535	0.937457	0.102367	0.0421469	0.277113
TCGA-RG-A7D4	1098	0	0.0325671	0.053572	0.0186781	0.0394377	0.856495	0.0352152	0.0224723	0.0317035	0.0584221	0.0241431	0.0202908	0.031415	0.899592	0.0445761	0.0236221	0.0427807	0.925674	0.0279579	0.0242212	0.0211092	0.0550678	0.0305988	0.0339079	0.0239295	0.0132753	0.043927	0.0377927	0.0607865	0.0338476	0.019482	0.829929	0.0178656	0.0378474	0.0332717	0.0256115	0.0284045	0.909827	0.792587	0.0285645	0.0182303	0.0631169	0.0453818	0.877632	0.88648	0.0828053	0.027851	0.298215
TCGA-DD-A113	2425	0	0.291473	0.0512423	0.0509719	0.0289453	0.917115	0.0646056	0.0251103	0.0298207	0.0785574	0.0474612	0.0412915	0.0492364	0.930289	0.02395	0.0282221	0.0557885	0.946147	0.0511884	0.0306156	0.0521356	0.0820855	0.0325485	0.0417302	0.0597445	0.0207462	0.0498376	0.0500834	0.0568365	0.0602928	0.0206862	0.919966	0.0439672	0.0279026	0.0368394	0.0349045	0.0429325	0.910688	0.812997	0.0273497	0.0224418	0.0688018	0.0537773	0.939423	0.945585	0.0722462	0.0364274	0.300003
TCGA-DD-A4NO	2245	0	0.100966	0.0335974	0.0360807	0.0242717	0.78237	0.0466668	0.0290475	0.0320284	0.0602067	0.0394347	0.0269405	0.0316059	0.921629	0.04459	0.0305002	0.045361	0.933965	0.0336786	0.0479249	0.0418158	0.0570627	0.0330177	0.0334965	0.0548902	0.0190988	0.0521086	0.0387434	0.0435786	0.0346137	0.0195609	0.906785	0.019291	0.0451849	0.0351712	0.0244898	0.0257077	0.879849	0.818767	0.0204348	0.0315603	0.067373	0.0485144	0.861302	0.941135	0.121255	0.0328319	0.308745
TCGA-DD-AADO	453	0	0.114721	0.0485068	0.0443248	0.0317378	0.763881	0.0447147	0.027587	0.0324661	0.0802416	0.0358939	0.0249386	0.0335767	0.950843	0.039386	0.0369086	0.055108	0.945548	0.0573559	0.0466483	0.052068	0.0795746	0.0332147	0.0402846	0.0483751	0.0357199	0.0485495	0.0448985	0.0352798	0.0383595	0.0136074	0.960065	0.0420715	0.0403723	0.0364305	0.0262954	0.0360535	0.880305	0.824372	0.0253353	0.020873	0.0537739	0.0563809	0.821355	0.9551	0.162258	0.0654016	0.282071
TCGA-RC-A7SK	472	0	0.0282904	0.0431344	0.0315113	0.0282954	0.882503	0.0255847	0.0287539	0.0401458	0.0478344	0.0316521	0.0208252	0.0306802	0.942711	0.0307127	0.028515	0.0428121	0.931127	0.0326452	0.0229976	0.025371	0.0344903	0.0276084	0.0374651	0.0249995	0.0149385	0.0492434	0.0345032	0.0392346	0.0270984	0.023077	0.931745	0.0234406	0.0366126	0.0371003	0.0173536	0.0179332	0.927155	0.787784	0.0193156	0.0187242	0.0394347	0.0496448	0.870576	0.953628	0.154879	0.0479023	0.233388
TCGA-G3-A3CK	585	0	0.209925	0.0397488	0.0525829	0.0379306	0.925128	0.0884309	0.0274725	0.0332538	0.0734984	0.0338158	0.0331616	0.0321048	0.939232	0.0282981	0.0276474	0.0420745	0.94032	0.0373559	0.0373172	0.0458136	0.0868267	0.0297205	0.0308876	0.0996081	0.016597	0.0734132	0.0404519	0.0553554	0.0988855	0.0157617	0.942615	0.0572302	0.036256	0.0326419	0.033042	0.0309475	0.92141	0.900297	0.0272649	0.0269296	0.0687825	0.0587753	0.799338	0.953076	0.0703248	0.0447327	0.20692
TCGA-5C-A9VH	322	0	0.0317679	0.041097	0.0269681	0.0309605	0.536288	0.0299866	0.0179147	0.0408501	0.0636153	0.0341467	0.0196847	0.0473698	0.937755	0.025691	0.0366736	0.0454165	0.93047	0.0338669	0.0342596	0.0345009	0.0607614	0.038016	0.0297824	0.0363994	0.0162913	0.0636837	0.0346059	0.0207638	0.0390784	0.0148684	0.922693	0.025739	0.100451	0.0445513	0.0211374	0.0236292	0.833008	0.71692	0.0196029	0.0209828	0.0505034	0.0405993	0.556768	0.937942	0.226872	0.0462807	0.198475
TCGA-DD-AAE2	638	0	0.0575744	0.047691	0.0269737	0.0202357	0.47673	0.0323473	0.0238901	0.0331309	0.058702	0.0750445	0.0184781	0.0355489	0.948586	0.0256391	0.0286682	0.0398932	0.938227	0.0351349	0.0286021	0.0306594	0.10127	0.0284182	0.0300793	0.039482	0.019258	0.0428095	0.0421556	0.0943533	0.0258923	0.0116669	0.948946	0.0281282	0.114594	0.0298165	0.0193947	0.0343812	0.857806	0.553227	0.0300196	0.020845	0.0548359	0.0421536	0.594085	0.955353	0.207589	0.0361699	0.21119
TCGA-DD-AAVX	1718	0	0.0796222	0.0488813	0.0358934	0.0241171	0.538406	0.0319129	0.0310734	0.0315943	0.0748313	0.0278888	0.0364518	0.0402392	0.949451	0.0311224	0.0448471	0.0515077	0.930482	0.0464042	0.0538587	0.0453715	0.0593451	0.0295179	0.0370598	0.0426549	0.0160031	0.0400969	0.0501954	0.0280535	0.0344252	0.0112867	0.948428	0.0373441	0.0993831	0.0354255	0.022716	0.0316125	0.88401	0.623583	0.0238206	0.0229446	0.0471404	0.0359268	0.690661	0.948199	0.229952	0.0363845	0.208925
TCGA-DD-A3A3	535	1	0.0287934	0.0418382	0.0472407	0.0495489	0.914846	0.0296898	0.0430101	0.0437245	0.0705145	0.032434	0.0275145	0.0474543	0.952718	0.0361768	0.0318623	0.052113	0.945647	0.0438656	0.0355434	0.0450972	0.0539626	0.0282903	0.054272	0.0315718	0.0177988	0.0587427	0.0511589	0.0364787	0.0275796	0.0237959	0.941012	0.0289616	0.0428553	0.0477062	0.0323993	0.0227299	0.923879	0.899194	0.0213447	0.0231124	0.0791793	0.0511834	0.932853	0.958163	0.0831995	0.0581103	0.327801
TCGA-DD-AAD0	137	0	0.0643189	0.0452114	0.0315787	0.0291747	0.485714	0.0293731	0.0328748	0.0388331	0.0716083	0.0418515	0.0536225	0.0462069	0.949637	0.0341504	0.0279207	0.0509466	0.949724	0.0390424	0.0430581	0.0558769	0.0821499	0.0370097	0.0475604	0.0509609	0.0250085	0.0447537	0.0497611	0.0368569	0.0348987	0.0132175	0.95632	0.0663999	0.116362	0.0479607	0.0260053	0.0357855	0.882871	0.622377	0.0298368	0.0229275	0.0807026	0.0453989	0.649531	0.944176	0.250443	0.0486131	0.288473
TCGA-DD-AAVV	2455	0	0.0997892	0.037783	0.0319935	0.0245278	0.628427	0.0330296	0.029185	0.035026	0.0733459	0.0226296	0.0320406	0.031168	0.888736	0.030879	0.0282886	0.0432387	0.914762	0.0415844	0.0609308	0.0402351	0.054589	0.0266488	0.0332547	0.0476787	0.0285412	0.0402408	0.0424787	0.0253755	0.0396853	0.0164233	0.903317	0.0359075	0.0715474	0.0280505	0.0219256	0.030311	0.802135	0.696195	0.0227405	0.0231342	0.0407731	0.0486464	0.625439	0.931667	0.209501	0.0407393	0.316747
TCGA-DD-A3A1	233	1	0.289009	0.0384479	0.0548843	0.0272536	0.82639	0.0887191	0.0239012	0.0531285	0.105343	0.030412	0.0570361	0.0418725	0.90242	0.0327157	0.0315493	0.0478252	0.934764	0.0391065	0.070605	0.0612797	0.0786185	0.0249525	0.0377737	0.135374	0.0315924	0.0472368	0.0450214	0.0828551	0.0713924	0.0482989	0.711478	0.0318729	0.0398386	0.0387754	0.0334527	0.0257258	0.603684	0.803515	0.021844	0.0200964	0.0789076	0.0579959	0.862536	0.892757	0.169206	0.0531721	0.323693
TCGA-DD-AACO	1876	0	0.0564325	0.0531088	0.0356544	0.0236122	0.606695	0.039048	0.0287071	0.0334569	0.0680041	0.0422617	0.0297922	0.0333458	0.940737	0.0267298	0.0321794	0.0377585	0.94164	0.0399582	0.0384514	0.0357635	0.0458249	0.0231949	0.0400936	0.0535565	0.0237047	0.0313881	0.0425788	0.0260472	0.0284699	0.0156713	0.930718	0.0337683	0.0833404	0.036019	0.0243503	0.0243446	0.890631	0.697702	0.0329035	0.0197328	0.0647693	0.0421694	0.776758	0.946673	0.258335	0.0516642	0.250628
TCGA-LG-A9QD	366	0	0.210839	0.0475707	0.0338978	0.0341109	0.767594	0.149648	0.0333127	0.0439121	0.0737523	0.0918459	0.0571565	0.0379511	0.914086	0.0301863	0.0325507	0.0540697	0.953312	0.0507415	0.0512831	0.0575624	0.104807	0.0316685	0.0404553	0.0916495	0.0239677	0.0519363	0.037668	0.0509311	0.0833483	0.0221662	0.938639	0.0389761	0.0517475	0.0372804	0.04456	0.0278222	0.878803	0.775793	0.0236634	0.0236034	0.0518564	0.0773495	0.818364	0.948024	0.174687	0.0458482	0.1842
TCGA-DD-A1EA	2415	0	0.148081	0.0782084	0.0394261	0.0202218	0.938276	0.077266	0.0255396	0.0324146	0.0684059	0.0326784	0.0268496	0.0430874	0.954951	0.0372783	0.0260924	0.0432267	0.927652	0.0409041	0.0349096	0.0521922	0.0556203	0.0282627	0.0262029	0.0775902	0.0187597	0.0475041	0.037569	0.0369995	0.0471638	0.0222195	0.925307	0.0337551	0.0300326	0.0347012	0.0226429	0.0323304	0.931965	0.877697	0.030256	0.0213378	0.0509235	0.062291	0.950346	0.945438	0.0753007	0.0393864	0.205319
TCGA-CC-A123	219	0	0.216507	0.0272986	0.0426298	0.0429335	0.942876	0.0804892	0.0268452	0.0480937	0.0764106	0.0368952	0.0334759	0.027102	0.897775	0.0337455	0.0321915	0.041294	0.94555	0.0464333	0.0402816	0.034969	0.0640312	0.0332776	0.0431037	0.0894734	0.0156325	0.0607642	0.0562342	0.0447005	0.0649185	0.015942	0.866691	0.0538369	0.0315077	0.0584735	0.0312152	0.0219318	0.210794	0.900143	0.0261085	0.0199952	0.0677813	0.0682733	0.930701	0.906154	0.0632092	0.045227	0.3521
TCGA-DD-AACM	1769	0	0.0485796	0.0400494	0.0370591	0.0286676	0.580878	0.0531274	0.0213192	0.0293018	0.0608921	0.018335	0.0222885	0.0310515	0.934635	0.0224268	0.0379636	0.0397315	0.944248	0.0366958	0.0606659	0.0333151	0.0618521	0.0293795	0.0256017	0.0321239	0.0148694	0.0280691	0.0364054	0.0358558	0.0426351	0.0129208	0.917274	0.0265102	0.0593764	0.0340534	0.0279322	0.0281061	0.83709	0.722556	0.0197085	0.0269664	0.0418312	0.0458741	0.700079	0.953901	0.169893	0.0294731	0.216789
TCGA-DD-AAEB	478	0	0.08205	0.044735	0.0349925	0.0230423	0.5392	0.0250017	0.0250523	0.0272195	0.0743536	0.0241977	0.0215272	0.0328173	0.941442	0.0319739	0.0281799	0.0404644	0.934277	0.0289315	0.0328163	0.0360336	0.0470143	0.026964	0.0361709	0.0959603	0.0155119	0.0345999	0.0398974	0.0384167	0.0289452	0.0155284	0.943033	0.0309222	0.078319	0.0351381	0.0192873	0.0351286	0.800239	0.660806	0.0218959	0.0208632	0.0431896	0.0347415	0.647618	0.937729	0.221023	0.0367087	0.238883
TCGA-CC-A3MC	363	0	0.03055	0.04304	0.0448537	0.0356616	0.910836	0.0267896	0.036447	0.037304	0.075248	0.0264096	0.033322	0.0334839	0.86379	0.0479072	0.0212908	0.0499306	0.924577	0.0319136	0.0281717	0.0407364	0.0548792	0.0290062	0.0369085	0.0339462	0.0163137	0.0467485	0.0492303	0.0398626	0.0251818	0.0169519	0.906551	0.0286649	0.0363263	0.0369314	0.0191812	0.0288778	0.898418	0.901005	0.0259467	0.0218467	0.0733558	0.0490501	0.932947	0.946879	0.0911744	0.0477611	0.330101
TCGA-BC-4072	1490	1	0.236595	0.0459485	0.0618306	0.0405563	0.934273	0.0988863	0.0297717	0.0463425	0.0948574	0.03047	0.0313456	0.0422812	0.954428	0.0291591	0.0369881	0.0666384	0.931545	0.0576028	0.0667233	0.0598913	0.0774862	0.0339028	0.0331945	0.0677685	0.0199204	0.0492747	0.044959	0.080465	0.0760697	0.0209433	0.901218	0.0550942	0.0218933	0.0448792	0.0304583	0.042009	0.670835	0.909391	0.0236795	0.0228717	0.082901	0.0559204	0.799267	0.894121	0.0671312	0.0516016	0.356844
TCGA-DD-AAW1	1989	0	0.0904936	0.0383747	0.036055	0.0266827	0.543105	0.0328496	0.0272734	0.0266839	0.0678819	0.0298368	0.0211678	0.0342158	0.948977	0.0208632	0.0286927	0.0415389	0.956236	0.0375118	0.0363674	0.0382921	0.061901	0.0479761	0.0344154	0.0378933	0.0176656	0.0311885	0.0442832	0.0240153	0.0358756	0.0139726	0.94821	0.0335318	0.110125	0.02671	0.0239174	0.0257681	0.892736	0.645901	0.033464	0.023233	0.0549437	0.0387774	0.639203	0.927259	0.26891	0.0439939	0.165844
TCGA-RC-A7S9	640	0	0.0466215	0.0500564	0.028213	0.0270825	0.854526	0.0289497	0.0316803	0.0342333	0.0564525	0.0288337	0.0191373	0.0429633	0.934085	0.0227795	0.0264946	0.0528407	0.959076	0.0400751	0.0270347	0.024969	0.0561375	0.0286448	0.044713	0.0412609	0.0159172	0.0495058	0.0439279	0.0360104	0.0323678	0.0252158	0.929271	0.0173561	0.0300301	0.032855	0.0323029	0.0282067	0.93352	0.858621	0.0203859	0.026786	0.0887247	0.0404227	0.901276	0.937397	0.0795584	0.041031	0.264469
TCGA-DD-AAE8	664	0	0.0468894	0.0457851	0.0395085	0.0236054	0.611861	0.0315054	0.0309247	0.0259844	0.0701877	0.0391977	0.0319584	0.0420108	0.953363	0.037443	0.038222	0.0472718	0.939386	0.0351198	0.0320234	0.0541338	0.0695112	0.0322875	0.0336962	0.0482274	0.0206967	0.0371249	0.0445954	0.030483	0.0256447	0.0141225	0.942342	0.0290162	0.0699929	0.0335913	0.0226465	0.032273	0.909053	0.661345	0.0268617	0.021972	0.0570127	0.0547263	0.684573	0.951938	0.25952	0.0361917	0.278622
TCGA-DD-AAEI	1531	0	0.0662336	0.0521961	0.0370192	0.0241104	0.656981	0.0596755	0.0292952	0.0438962	0.0685143	0.0362624	0.0380192	0.0387317	0.944726	0.0328933	0.0382039	0.0443086	0.95445	0.0457596	0.0531121	0.0482292	0.0546923	0.0343098	0.0355492	0.0735339	0.0217418	0.0391921	0.0451617	0.0378768	0.0353794	0.0130848	0.961752	0.0381205	0.0627556	0.0289922	0.0375384	0.0301531	0.917966	0.713613	0.0236147	0.021611	0.0511019	0.0525508	0.83813	0.943307	0.275644	0.0422505	0.277206
TCGA-BC-A8YO	562	0	0.0394167	0.0455294	0.0266872	0.0207137	0.603698	0.0259468	0.0259912	0.0273025	0.0666741	0.023417	0.0259051	0.0248872	0.917282	0.0247994	0.0269441	0.042042	0.898129	0.0444151	0.0226653	0.0395121	0.0876134	0.036776	0.0242609	0.0389644	0.0154667	0.0384101	0.0329666	0.0241054	0.0261	0.0145083	0.889137	0.0360637	0.0886204	0.0287517	0.02627	0.0221403	0.871651	0.793432	0.0190519	0.02317	0.0559876	0.0576209	0.752299	0.942775	0.127094	0.0685883	0.235271
TCGA-KR-A7K7	951	0	0.0917617	0.0453408	0.0433059	0.0345539	0.891719	0.060038	0.0336113	0.0421223	0.0466082	0.0376788	0.0358099	0.0370443	0.933001	0.0252743	0.0301658	0.0441086	0.934725	0.035128	0.0321385	0.0471874	0.0690139	0.0276851	0.0397918	0.0517465	0.0168889	0.0560005	0.0433053	0.0483123	0.0366071	0.0206268	0.90608	0.0263919	0.028531	0.0387241	0.02076	0.0273394	0.930791	0.876047	0.0180312	0.0238019	0.0619712	0.0547608	0.909754	0.927097	0.0521268	0.0327707	0.379798
TCGA-ED-A4XI	819	0	0.0815217	0.0420167	0.0358717	0.0398895	0.781656	0.0336454	0.0333122	0.0467414	0.0499939	0.0442327	0.0294552	0.0393372	0.917311	0.0282139	0.0331813	0.0500223	0.954188	0.04952	0.0252094	0.03638	0.0548504	0.0285884	0.036157	0.0807222	0.0212066	0.0485344	0.0472473	0.036374	0.0352945	0.0268339	0.939074	0.0234453	0.0411369	0.0396347	0.0218285	0.0406789	0.856716	0.7986	0.0271197	0.0264436	0.050704	0.0644455	0.867454	0.939495	0.130146	0.0552774	0.232155
TCGA-ED-A82E	408	0	0.0264205	0.0591106	0.0345802	0.0311788	0.770651	0.0244935	0.0211568	0.0324034	0.0477427	0.0236145	0.0186644	0.0288984	0.946473	0.038101	0.031361	0.0500557	0.955172	0.0423688	0.0261004	0.0230278	0.0657592	0.0256445	0.0331664	0.0281152	0.0148593	0.0503519	0.0835739	0.0323252	0.0292955	0.0223313	0.907836	0.0241772	0.0800556	0.0362605	0.0236157	0.0335713	0.897484	0.808988	0.0260692	0.0226606	0.0554214	0.0484374	0.806929	0.949496	0.0980094	0.0496569	0.238178
TCGA-DD-AACL	107	1	0.0714181	0.039883	0.0395092	0.0239238	0.642677	0.0483661	0.0293797	0.0376752	0.074473	0.0371247	0.0273657	0.0362125	0.928339	0.0260023	0.0357575	0.0410985	0.92852	0.0365385	0.041307	0.0417387	0.0566845	0.0370336	0.0343902	0.0450058	0.0170408	0.0427691	0.0879099	0.0388331	0.0288246	0.0157486	0.931982	0.0277735	0.0634247	0.0372164	0.0273512	0.0554911	0.831094	0.724887	0.0265717	0.0183944	0.0902251	0.0459313	0.720461	0.924443	0.258726	0.0413574	0.288933
TCGA-DD-A73E	44	0	0.0389959	0.0429474	0.029758	0.0314096	0.764376	0.0280365	0.0276998	0.0349614	0.0430176	0.0396221	0.0264244	0.0293356	0.925389	0.0301884	0.0313438	0.0440016	0.946406	0.0344143	0.0273459	0.0357564	0.0551241	0.0301112	0.0339004	0.0742901	0.0180474	0.0436899	0.0420195	0.0288252	0.0310141	0.0195769	0.937263	0.0193579	0.0481801	0.0474331	0.0412194	0.0372363	0.904663	0.643065	0.0222971	0.031897	0.0577062	0.0526055	0.846888	0.934532	0.149914	0.0532087	0.25204
TCGA-G3-A25Y	452	1	0.20531	0.0386602	0.0352718	0.0349649	0.940914	0.0839231	0.0430771	0.0422505	0.103153	0.0521765	0.0404958	0.0386215	0.920585	0.036444	0.0265016	0.0599267	0.935432	0.0480591	0.087865	0.0502958	0.0819506	0.0405068	0.0557624	0.0703295	0.0235596	0.0618922	0.0530435	0.0634896	0.0667318	0.0217124	0.903083	0.0577783	0.0291315	0.048427	0.0346485	0.0428827	0.845351	0.913584	0.0264805	0.0223813	0.0869541	0.089262	0.938268	0.937629	0.0728004	0.0480326	0.342233
TCGA-DD-AAEG	719	0	0.0359872	0.0484811	0.029463	0.0263075	0.492049	0.0242678	0.0220463	0.0251765	0.0591309	0.0316279	0.0242507	0.025615	0.906326	0.0270575	0.0322653	0.0405397	0.917353	0.03454	0.0303482	0.0342028	0.0506076	0.0343037	0.0233349	0.0439936	0.0140531	0.0482254	0.0386676	0.0272145	0.0215916	0.0197376	0.921851	0.0269529	0.0865796	0.03084	0.0181947	0.0294216	0.811846	0.535193	0.0191596	0.0201654	0.0407095	0.032826	0.484492	0.936648	0.24142	0.0543715	0.14303
TCGA-MI-A75G	698	0	0.0922267	0.0366434	0.0291789	0.0309761	0.843726	0.0705018	0.0293225	0.040592	0.0564401	0.0396278	0.0253512	0.0310264	0.928447	0.0495626	0.0245981	0.0531775	0.947698	0.0408129	0.0354036	0.0538183	0.0662384	0.0296043	0.0379531	0.0396544	0.021529	0.0604947	0.0422581	0.0437693	0.0434308	0.0213393	0.942629	0.0260781	0.0397878	0.0377128	0.0320665	0.0340723	0.802992	0.645625	0.024672	0.0325844	0.0829227	0.0557353	0.838438	0.935925	0.106256	0.0494472	0.369601
TCGA-KR-A7K0	65	1	0.052093	0.0388505	0.0447149	0.0398414	0.867702	0.0257335	0.0251652	0.0347026	0.0443729	0.0377104	0.0268441	0.0198258	0.952074	0.0305536	0.029134	0.0368827	0.921493	0.0433105	0.0361085	0.0371235	0.0621246	0.0323069	0.0404908	0.0362745	0.015711	0.049832	0.0449291	0.0453673	0.0318611	0.0267715	0.911857	0.0213889	0.0372925	0.0418088	0.0207579	0.0512736	0.881932	0.749891	0.0168675	0.0236867	0.0582843	0.0490945	0.8941	0.934267	0.0793789	0.0452814	0.256199
TCGA-DD-AADW	587	0	0.0377738	0.0739767	0.0282016	0.0262071	0.706953	0.027836	0.025386	0.0408983	0.0591518	0.0278309	0.031613	0.0243144	0.926984	0.0404541	0.0322453	0.0657785	0.915053	0.0533856	0.0286368	0.0416276	0.0537387	0.0301113	0.0305819	0.0646307	0.0169341	0.0588912	0.0384328	0.0285412	0.0299326	0.0148442	0.943694	0.0361797	0.0430533	0.032118	0.0190367	0.0308101	0.451913	0.736319	0.0330173	0.0448807	0.0679971	0.0552432	0.787261	0.945978	0.203883	0.0453584	0.219121
TCGA-CC-A3MA	303	1	0.253787	0.0442303	0.0524492	0.0425929	0.938221	0.101251	0.0316389	0.0357158	0.0903151	0.0737699	0.0422164	0.0441638	0.917831	0.042641	0.0351939	0.0541667	0.934032	0.0379477	0.049366	0.0690151	0.093108	0.0298899	0.0402451	0.077132	0.0206306	0.0853094	0.0501616	0.0502823	0.098157	0.0203585	0.905073	0.0510692	0.0337977	0.0408906	0.03564	0.037217	0.0835628	0.870496	0.0240211	0.0349267	0.0677042	0.0718186	0.928906	0.928089	0.0626222	0.0439641	0.288865
TCGA-CC-A7IE	217	1	0.211261	0.0432428	0.0303781	0.0310109	0.86198	0.115297	0.0371286	0.0383071	0.0765003	0.0509551	0.0276109	0.027484	0.941773	0.0273091	0.0346296	0.0526623	0.935057	0.0640529	0.0515711	0.0462866	0.083193	0.0406823	0.0365003	0.0994679	0.0259367	0.0559338	0.0341851	0.0532747	0.0551027	0.0198691	0.926201	0.0281852	0.0359917	0.0444861	0.0491082	0.030544	0.874843	0.876018	0.0292078	0.0397077	0.0797633	0.0792731	0.904939	0.93624	0.0944302	0.0458073	0.25208
TCGA-DD-A3A5	3125	1	0.0290523	0.0320074	0.0428447	0.030134	0.914362	0.0335898	0.0294029	0.0341949	0.0600283	0.020135	0.0222416	0.0308534	0.948004	0.0379239	0.0278375	0.0416823	0.963107	0.0518145	0.0217667	0.0315038	0.0465632	0.0279686	0.0328181	0.0408656	0.0193403	0.0460068	0.0461215	0.0394191	0.0297018	0.0249922	0.933465	0.0328576	0.0348981	0.0360551	0.0205489	0.0367008	0.94136	0.906009	0.0250411	0.0267159	0.0719577	0.0483707	0.93478	0.95495	0.0642565	0.038496	0.328978
TCGA-DD-A4NE	660	1	0.023735	0.0430708	0.0320157	0.0335111	0.822594	0.0170983	0.0350621	0.038794	0.054287	0.0241213	0.0199223	0.0403185	0.953477	0.0501075	0.0282944	0.0490622	0.957662	0.0280558	0.0235075	0.0306768	0.0564632	0.024111	0.0314381	0.0344705	0.0157796	0.0309232	0.0426818	0.0277464	0.0228937	0.024792	0.937377	0.0243306	0.0663883	0.0367904	0.027389	0.0293461	0.724926	0.804804	0.0230463	0.0261566	0.0631049	0.0474735	0.77694	0.919924	0.127805	0.0422595	0.252781
TCGA-DD-AADE	1202	0	0.0486093	0.0516117	0.0264955	0.020912	0.472826	0.0229026	0.0251567	0.0315789	0.0603447	0.0234661	0.0171149	0.0253458	0.922055	0.0232262	0.0281689	0.0353544	0.945091	0.0285408	0.0428076	0.0434966	0.0395435	0.028587	0.0326454	0.0375114	0.013378	0.0346253	0.0329539	0.0252932	0.022564	0.0138233	0.94583	0.0264356	0.0835125	0.0305949	0.0157637	0.0224266	0.870025	0.64572	0.0200485	0.0201047	0.0381338	0.0377944	0.608888	0.936491	0.26656	0.0346467	0.145567
TCGA-DD-A1EF	394	1	0.138834	0.0391019	0.0647924	0.0488812	0.951474	0.0754215	0.0329488	0.0418812	0.0788287	0.0383277	0.05475	0.0517299	0.95111	0.0479723	0.0277832	0.0426921	0.938288	0.0581397	0.062827	0.0418171	0.0782085	0.0292549	0.0358563	0.0586454	0.0191603	0.0681211	0.0405119	0.0529393	0.0577464	0.0221009	0.932987	0.0412292	0.0188863	0.0353673	0.0312198	0.0407058	0.795432	0.916095	0.028141	0.0279303	0.0736668	0.0565326	0.928538	0.927824	0.0603087	0.0586083	0.344031
TCGA-G3-A3CH	780	0	0.0274244	0.0488624	0.042959	0.0565295	0.87363	0.0330654	0.0298183	0.0362441	0.0746864	0.0310833	0.0240242	0.0359647	0.929339	0.0395715	0.0267241	0.0525878	0.954957	0.0379244	0.0354533	0.0421224	0.0555735	0.0241586	0.0389689	0.0444685	0.0203087	0.0425222	0.0528622	0.0369403	0.0284838	0.0197437	0.93999	0.0290351	0.0370829	0.0421351	0.0365874	0.0410611	0.866313	0.887206	0.0253034	0.0229566	0.0487369	0.0577304	0.917169	0.958216	0.0833366	0.0568704	0.324144
TCGA-RC-A7SH	468	0	0.102232	0.0425061	0.0351643	0.0409303	0.821641	0.081807	0.0267912	0.0569904	0.0861762	0.0456127	0.0276982	0.0291117	0.921799	0.0319055	0.0328451	0.0462904	0.92684	0.0567712	0.032298	0.0931225	0.108979	0.0316116	0.0393108	0.104999	0.0156796	0.0485215	0.0316772	0.061178	0.0366859	0.020066	0.932338	0.0242656	0.049496	0.0396133	0.0322555	0.0275864	0.900823	0.857559	0.025546	0.0257947	0.045275	0.0439358	0.893023	0.944948	0.111385	0.0554987	0.236346
TCGA-CC-A8HT	140	1	0.0468791	0.0394862	0.0357508	0.0363463	0.819645	0.0342228	0.0328077	0.0367401	0.0645343	0.0301412	0.037681	0.0376036	0.937912	0.0293581	0.0303566	0.0585807	0.92285	0.0427484	0.027614	0.0484409	0.0607806	0.0333812	0.0261695	0.0394883	0.0206341	0.0445321	0.0339833	0.0331224	0.0344309	0.0146374	0.926176	0.0270577	0.0442014	0.0307547	0.0306595	0.0336128	0.828836	0.831243	0.0270957	0.025427	0.0634865	0.0539996	0.845786	0.908621	0.100189	0.0646735	0.257945
TCGA-CC-A7IJ	382	0	0.0537805	0.0348416	0.040287	0.0391709	0.898712	0.0442693	0.0286965	0.0392969	0.0564523	0.0358307	0.0333014	0.0320221	0.942755	0.0260856	0.0360602	0.0522106	0.946249	0.043472	0.0362903	0.0292062	0.0547564	0.0216027	0.0314776	0.0471217	0.0135675	0.0638729	0.0419794	0.0452307	0.0249609	0.0233881	0.880563	0.0275333	0.0276966	0.0395966	0.0253536	0.0353417	0.889685	0.837019	0.0288536	0.0218036	0.0645332	0.0434527	0.909382	0.91843	0.0637461	0.0540307	0.264499
TCGA-DD-AADJ	1066	0	0.0500566	0.0387927	0.0350187	0.0257597	0.527077	0.0350542	0.0285773	0.0331473	0.0824194	0.0379307	0.0290622	0.0421455	0.93197	0.0370273	0.0304655	0.0430333	0.942217	0.0387446	0.0263861	0.0324035	0.047958	0.026067	0.0394118	0.069304	0.016769	0.0379973	0.046684	0.0303441	0.0273144	0.0163521	0.949434	0.0269669	0.0817895	0.0450888	0.0190437	0.0292222	0.856297	0.667041	0.0210404	0.0209107	0.0457197	0.0395763	0.697884	0.942042	0.240753	0.0397392	0.210399
TCGA-DD-AADV	574	0	0.0604017	0.0402114	0.0268771	0.0259989	0.540947	0.0977462	0.0225095	0.0311785	0.0435445	0.0256841	0.0191273	0.0301472	0.864485	0.0283223	0.0373631	0.0461368	0.944529	0.0336359	0.0575824	0.0397003	0.0478922	0.0371502	0.0272203	0.0376678	0.0189538	0.0436358	0.0301587	0.028149	0.0313203	0.0149628	0.941913	0.0200777	0.0603788	0.0238472	0.0167914	0.0278017	0.806203	0.682718	0.0200212	0.0360471	0.0477837	0.0372173	0.654539	0.917666	0.168596	0.0558712	0.235244
TCGA-CC-A5UE	272	1	0.0397271	0.0274808	0.0312214	0.0320292	0.862146	0.03221	0.0245847	0.0317596	0.0572347	0.0338244	0.0327023	0.0339757	0.913511	0.0386991	0.0381251	0.0518038	0.928248	0.0384876	0.031527	0.0385365	0.0531614	0.0314828	0.0289129	0.0717734	0.0184266	0.0571967	0.0383484	0.0461121	0.0236126	0.0214945	0.831592	0.0246833	0.0416048	0.0383537	0.0353604	0.0257509	0.305079	0.855812	0.024696	0.017186	0.0501175	0.0388995	0.873492	0.947202	0.194711	0.0510217	0.396502
TCGA-DD-A4NV	2398	0	0.176615	0.0417375	0.0323589	0.0306478	0.781712	0.0908934	0.025349	0.0339239	0.0554352	0.0430314	0.0351333	0.0386	0.938671	0.0293167	0.0215736	0.0368497	0.937141	0.0358056	0.0380837	0.072366	0.0623156	0.0255527	0.0284175	0.0592272	0.0153304	0.0378803	0.035364	0.0418629	0.0310185	0.0222897	0.947462	0.0235144	0.0625725	0.0388351	0.0321735	0.0299104	0.784643	0.770485	0.0270445	0.0244464	0.0473959	0.0556146	0.850619	0.931267	0.108023	0.0362798	0.271058
TCGA-DD-A115	2542	1	0.160457	0.0354189	0.0418026	0.0302914	0.948927	0.108646	0.0230374	0.0358267	0.0933489	0.0596348	0.0450008	0.0361147	0.922011	0.0197519	0.0239331	0.0415174	0.945139	0.0608085	0.0514454	0.0587577	0.0770046	0.0279359	0.0367936	0.0761338	0.0200939	0.0582934	0.0517563	0.0679462	0.100192	0.0196498	0.943179	0.0473186	0.0310966	0.0516783	0.0272483	0.029866	0.928664	0.88815	0.0267294	0.0321095	0.0916894	0.0621453	0.945619	0.940184	0.0903196	0.0457654	0.419163
TCGA-DD-A4NJ	928	0	0.0242421	0.0383694	0.0237546	0.0359181	0.85337	0.0219349	0.0229399	0.0331595	0.0444721	0.0206375	0.021608	0.0260004	0.944894	0.0371635	0.0207172	0.04578	0.938155	0.0354098	0.0230889	0.0276749	0.0436007	0.0340497	0.0286656	0.0230596	0.0159284	0.0358527	0.0351458	0.0285702	0.0230146	0.0184735	0.905111	0.0160556	0.0462065	0.0243069	0.0154909	0.0208162	0.786257	0.759781	0.0219145	0.0237774	0.0731433	0.0383562	0.930873	0.952296	0.11337	0.0397425	0.343735
TCGA-DD-A1EC	602	0	0.166387	0.0388977	0.0741238	0.0405794	0.869175	0.112771	0.0462548	0.029384	0.103839	0.0639129	0.0200337	0.0413718	0.916202	0.0439547	0.0334354	0.0498267	0.879303	0.0706766	0.0415279	0.0519708	0.0914559	0.0488999	0.0371056	0.223567	0.0190523	0.0926439	0.0274126	0.0731778	0.27769	0.0176382	0.921618	0.0685708	0.088276	0.0573273	0.0183999	0.0365633	0.584559	0.857001	0.0260625	0.0478668	0.0749218	0.0707992	0.876118	0.90893	0.0917779	0.0556894	0.404813
TCGA-DD-AACN	1302	0	0.0293583	0.0344775	0.0369886	0.0213945	0.575485	0.0338649	0.0291512	0.0357473	0.0643574	0.0582629	0.0355133	0.0319667	0.945398	0.0319007	0.0261771	0.0417122	0.935117	0.0419049	0.0280899	0.0359005	0.0684379	0.031001	0.0320385	0.0501088	0.0142554	0.0315181	0.0462074	0.0263277	0.0298359	0.0135678	0.962778	0.0325588	0.0627254	0.0329009	0.0257774	0.026069	0.837565	0.71061	0.0241483	0.0213905	0.052003	0.0405592	0.573937	0.948695	0.247189	0.0436543	0.175491
TCGA-DD-AADU	554	0	0.0312763	0.0424151	0.0705556	0.0182428	0.464697	0.0986494	0.02215	0.0275009	0.0641828	0.0260738	0.0220424	0.0257354	0.929281	0.0215569	0.0308	0.0244992	0.927022	0.0393942	0.0343031	0.0238693	0.0530797	0.0254639	0.0207896	0.0428606	0.0177212	0.0319217	0.0343566	0.0290971	0.0389054	0.0131747	0.936177	0.0241794	0.0833007	0.0338224	0.0161388	0.0189399	0.873633	0.553421	0.0166254	0.0256202	0.0560578	0.0406007	0.562177	0.919246	0.225652	0.0429326	0.182489
TCGA-DD-A4NH	917	0	0.0312762	0.0491194	0.0464911	0.0308495	0.726263	0.0185767	0.0303195	0.0266672	0.0480321	0.0247705	0.025022	0.0235506	0.932329	0.0324646	0.0310062	0.0460644	0.94254	0.0328958	0.0173047	0.0268943	0.0476592	0.0219249	0.0313276	0.0190839	0.0157278	0.0376359	0.0420716	0.0347586	0.0233293	0.0190675	0.943615	0.0165504	0.0775337	0.0247544	0.0208159	0.0284186	0.882417	0.581625	0.0201761	0.0272545	0.0633895	0.0445915	0.840083	0.939692	0.175848	0.0451911	0.278145
TCGA-G3-A3CJ	594	0	0.226544	0.042748	0.044382	0.028472	0.885577	0.130135	0.0244258	0.0331852	0.0870594	0.0331119	0.0268561	0.040136	0.938004	0.031803	0.0215304	0.0590647	0.94233	0.0337993	0.0338623	0.0401437	0.0780708	0.0310644	0.034968	0.0524283	0.0212414	0.0570687	0.0587278	0.0644224	0.0891484	0.0224365	0.953048	0.0386625	0.0392114	0.0369028	0.0268745	0.0325965	0.918655	0.872146	0.0299167	0.0237894	0.0699587	0.0537286	0.877275	0.950799	0.103684	0.0451901	0.302228
TCGA-DD-A118	3437	0	0.165565	0.0237813	0.0418311	0.0298454	0.455813	0.0968248	0.023042	0.0364577	0.101695	0.0230752	0.0233697	0.0290308	0.922408	0.0414187	0.0231112	0.0449705	0.959777	0.0553369	0.0488946	0.0488168	0.0651053	0.0346632	0.0412302	0.0707971	0.0127524	0.0533651	0.0528782	0.0792098	0.0655042	0.0149518	0.889179	0.0455441	0.0382723	0.0454431	0.0255717	0.0304419	0.552074	0.864753	0.0251851	0.0326906	0.0522906	0.0547774	0.815192	0.928083	0.0513741	0.0405394	0.317357
TCGA-DD-AACT	1562	0	0.0575841	0.060927	0.0414407	0.0245153	0.517968	0.0562283	0.0343531	0.0339727	0.0812586	0.0282134	0.0298229	0.0320998	0.934061	0.0301127	0.0353184	0.0426294	0.950232	0.0382134	0.03241	0.0412172	0.0598341	0.0277749	0.0348753	0.0675834	0.0165068	0.0390175	0.0441613	0.0302744	0.0951612	0.015219	0.940249	0.0355942	0.0931919	0.0391281	0.0341661	0.0311769	0.807102	0.697357	0.021818	0.0222688	0.0396399	0.0487458	0.648931	0.920015	0.277461	0.0371095	0.203703
TCGA-CC-5259	250	0	0.227995	0.0462366	0.0322331	0.0292456	0.86337	0.0304033	0.0347775	0.0410661	0.0808169	0.0382695	0.0399201	0.0350791	0.86899	0.0276137	0.0411674	0.0470925	0.939729	0.0501792	0.0472042	0.0499489	0.0712981	0.0315921	0.0404986	0.0706853	0.0182732	0.0468811	0.0503654	0.0636047	0.0859285	0.0221552	0.750954	0.031666	0.0485129	0.0567917	0.0305302	0.0312553	0.862078	0.867999	0.0265046	0.0204251	0.0655673	0.0651259	0.906603	0.905144	0.0797733	0.0427004	0.305158
TCGA-DD-AAE1	552	0	0.0573922	0.0516881	0.0413799	0.0274548	0.545892	0.0307854	0.0271609	0.0361575	0.0855532	0.0538618	0.0236632	0.0489745	0.934849	0.033689	0.0350589	0.0450954	0.944435	0.0585191	0.0394772	0.0299556	0.0601226	0.0327391	0.0364637	0.0540066	0.0164004	0.0363912	0.0511764	0.0372355	0.0328381	0.0112214	0.931996	0.0374087	0.0669447	0.0384514	0.0298378	0.0265302	0.904826	0.701075	0.0256388	0.022717	0.0628768	0.0562134	0.753461	0.95061	0.208864	0.0535189	0.246919
TCGA-CC-A7IH	365	0	0.0411333	0.0483013	0.0514115	0.0311076	0.902224	0.067972	0.0291301	0.0376789	0.0611823	0.0368953	0.0280189	0.0309346	0.925923	0.0317034	0.0346361	0.0256599	0.949429	0.0424091	0.0321986	0.0267452	0.04957	0.0228547	0.030086	0.0481137	0.0155426	0.0591938	0.0423596	0.036533	0.0300305	0.020396	0.941419	0.0224382	0.0358894	0.04632	0.0266657	0.0247968	0.947936	0.791139	0.031637	0.0197459	0.0660788	0.0479912	0.907466	0.90552	0.096362	0.0320493	0.302277
TCGA-ED-A5KG	854	0	0.0393075	0.116675	0.03303	0.0502044	0.872154	0.0435527	0.0242347	0.036971	0.0554862	0.0256997	0.0227425	0.0408611	0.943766	0.0417266	0.0251708	0.0483318	0.951013	0.0500265	0.0280943	0.0396662	0.0482866	0.0294313	0.0351816	0.0232448	0.0161084	0.0392612	0.0457522	0.0389314	0.0282545	0.0194119	0.928035	0.0221446	0.0402534	0.0303292	0.0274965	0.0381294	0.373252	0.824341	0.0211292	0.0235842	0.0647486	0.0607014	0.885214	0.949232	0.0850554	0.0499434	0.366439
TCGA-DD-AAVR	2513	0	0.150725	0.0564179	0.0385816	0.0291362	0.522057	0.0338723	0.029382	0.0282896	0.0799839	0.0344585	0.032503	0.0398179	0.920213	0.0286289	0.0294359	0.0534813	0.936979	0.0349879	0.0589101	0.0494777	0.0522318	0.0312067	0.03416	0.0443057	0.0198948	0.0379895	0.0464084	0.0262539	0.0279767	0.0138908	0.91182	0.0320934	0.0781402	0.0339304	0.0262022	0.0308313	0.796382	0.678812	0.0241639	0.0212601	0.0494289	0.0534863	0.663021	0.947196	0.229116	0.0388584	0.18023
TCGA-G3-A6UC	671	0	0.0732454	0.0385806	0.0220934	0.0285379	0.876522	0.0776566	0.0295147	0.0390748	0.0639919	0.044951	0.0241205	0.0263427	0.941648	0.0286506	0.0373057	0.0469694	0.951006	0.0623051	0.0261396	0.0465587	0.0692976	0.0333766	0.0348382	0.0527302	0.017841	0.0545268	0.038981	0.045171	0.034262	0.0265552	0.948056	0.0282489	0.036928	0.0324994	0.0182462	0.0310941	0.955063	0.808481	0.0238149	0.0220317	0.0743849	0.0511274	0.916676	0.914236	0.0831502	0.0328545	0.40403
TCGA-DD-AACD	381	1	0.05308	0.0276801	0.0423465	0.0279486	0.626179	0.0867274	0.023465	0.0603261	0.0730086	0.145353	0.0208543	0.0337471	0.949449	0.0360357	0.0292198	0.0371011	0.949662	0.0404492	0.0656648	0.0542337	0.0651673	0.0309957	0.032695	0.0584799	0.0313104	0.0347431	0.0432939	0.0511627	0.0324674	0.0158718	0.945468	0.0470374	0.0738196	0.0302137	0.0261915	0.0231698	0.847291	0.653868	0.0269804	0.0288518	0.0541838	0.0538775	0.702964	0.928374	0.195901	0.0373892	0.300731
TCGA-CC-A5UC	347	1	0.0372501	0.0622619	0.0380782	0.034859	0.7571	0.0378896	0.0397189	0.0382287	0.0820628	0.0613422	0.0291017	0.0309802	0.940254	0.0467399	0.0403274	0.059489	0.922123	0.042375	0.0743623	0.032687	0.0894044	0.038688	0.0371111	0.0840351	0.0304353	0.0536219	0.0417563	0.0473345	0.0340408	0.0243852	0.911905	0.0250308	0.062808	0.0317447	0.0305319	0.0335816	0.769274	0.777947	0.026504	0.0230498	0.0689149	0.0546214	0.888986	0.930999	0.121384	0.048028	0.236282
TCGA-DD-AADF	115	1	0.115667	0.0440565	0.0291022	0.0318933	0.575925	0.0613218	0.0492629	0.0391622	0.0583571	0.0243812	0.0261946	0.0331275	0.909872	0.022711	0.0282021	0.0595907	0.899423	0.045679	0.0344389	0.0467625	0.050914	0.0345927	0.0302838	0.0509781	0.0139606	0.0520829	0.0386515	0.0284794	0.0287322	0.013915	0.867397	0.0269979	0.0713453	0.0293298	0.0247207	0.023042	0.371952	0.664818	0.026332	0.0223919	0.0658019	0.0437011	0.790748	0.935091	0.169574	0.0587115	0.266436
TCGA-DD-AAVY	1970	0	0.075905	0.0251039	0.039241	0.0182312	0.469923	0.0228392	0.0270034	0.0260955	0.0608606	0.0237313	0.0281769	0.0297957	0.933542	0.0280494	0.0324305	0.0289157	0.937612	0.046132	0.0450486	0.038435	0.0505844	0.0268282	0.0276678	0.0690342	0.0171702	0.051799	0.0404428	0.035881	0.0245108	0.0147721	0.951611	0.0318287	0.0968717	0.0325266	0.01884	0.0260801	0.865731	0.556795	0.024888	0.0189479	0.0361022	0.0526475	0.501421	0.952505	0.285996	0.050192	0.248029
TCGA-DD-A1EE	349	1	0.177272	0.0353712	0.0527126	0.0384297	0.947316	0.0912014	0.023725	0.0350946	0.111764	0.0546208	0.047303	0.0288472	0.942523	0.0401474	0.0373426	0.0655271	0.949978	0.0326667	0.0544856	0.0398357	0.0714475	0.03034	0.051922	0.0691505	0.0237032	0.0413014	0.0737255	0.0668306	0.0821229	0.0172092	0.936246	0.0550905	0.027481	0.0354407	0.0228541	0.0509102	0.942511	0.883712	0.0369654	0.0224609	0.0849441	0.0625019	0.939325	0.911553	0.0603062	0.0417731	0.418803
TCGA-G3-AAV2	372	0	0.0551951	0.0540837	0.0331234	0.0402965	0.814861	0.066766	0.0327528	0.0398233	0.0751907	0.0422514	0.0276641	0.0321713	0.937243	0.0465555	0.0326741	0.0814999	0.953922	0.0513622	0.0525068	0.0429748	0.0688472	0.0423302	0.0373616	0.0524689	0.0214136	0.0572953	0.0526894	0.033792	0.0328397	0.0172848	0.927522	0.0314805	0.0570516	0.038126	0.0336832	0.0442336	0.921491	0.761942	0.0284402	0.0303619	0.0852021	0.0445243	0.807477	0.942861	0.108788	0.05397	0.324448
TCGA-ED-A7XP	400	0	0.0304706	0.040771	0.029172	0.0268498	0.859911	0.0207051	0.0319363	0.0277579	0.0565046	0.0236919	0.0197083	0.0251999	0.898565	0.0281406	0.0360287	0.0371294	0.940162	0.034234	0.0271277	0.030468	0.0401376	0.032291	0.0276977	0.0267389	0.0141704	0.0309666	0.0396712	0.0317553	0.0273447	0.020399	0.893513	0.0174274	0.0483388	0.0417545	0.0243773	0.0217332	0.763327	0.831463	0.0213779	0.0211001	0.0577909	0.0378053	0.839935	0.918918	0.238438	0.0421522	0.23136
TCGA-DD-AACG	469	1	0.0790088	0.0468949	0.0330618	0.0258549	0.559517	0.033488	0.0280162	0.0384799	0.0716331	0.0419874	0.0602743	0.0426515	0.906571	0.0234773	0.05179	0.0441277	0.943037	0.0573866	0.0333744	0.055178	0.0803756	0.0341083	0.0309846	0.0422561	0.0226268	0.0435337	0.0602163	0.0375655	0.0419727	0.0140534	0.841187	0.0335629	0.0770708	0.0348095	0.0277982	0.0351908	0.262016	0.683321	0.0347382	0.0370137	0.0349438	0.0587288	0.73534	0.941491	NA	0.0524653	0.274163
TCGA-DD-A4NF	942	0	0.0337217	0.0388223	0.0251757	0.0301373	0.798566	0.0198896	0.0282909	0.0313501	0.050437	0.0266179	0.0222231	0.026521	0.948039	0.0306593	0.0315477	0.0361408	0.950771	0.0309274	0.0280036	0.0229695	0.0484963	0.0239083	0.0298283	0.0227889	0.0163711	0.0400211	0.0464181	0.0281984	0.0249973	0.0183356	0.956777	0.0169125	0.0605259	0.0324067	0.0254193	0.0321524	0.911196	0.821899	0.0212469	0.0238484	0.0606251	0.0450762	0.898875	0.947343	0.0726936	0.0357653	0.273106
TCGA-CC-A7IF	649	1	0.060258	0.0392575	0.0452505	0.0454733	0.88632	0.0491254	0.0270986	0.0348045	0.0748407	0.0454127	0.024236	0.0318148	0.936921	0.0282904	0.035248	0.0534656	0.935751	0.0412455	0.0342177	0.0350395	0.0534349	0.0317691	0.0391924	0.0472416	0.0203379	0.0522342	0.0279521	0.0453801	0.0313667	0.0198021	0.939996	0.0233966	0.0345058	0.0595185	0.0267576	0.0299114	0.891471	0.731849	0.024001	0.0348749	0.0854187	0.0549654	0.908969	0.949122	0.0902902	0.0331175	0.29684
TCGA-KR-A7K8	906	0	0.0569125	0.0703543	0.0354281	0.0259052	0.88387	0.0469859	0.0279437	0.0405522	0.0527646	0.0315645	0.0205825	0.0329775	0.880671	0.025292	0.0274297	0.0410271	0.944846	0.0498159	0.0399573	0.0394737	0.058605	0.032222	0.0379304	0.0578709	0.026209	0.0507123	0.0519199	0.0472979	0.0292187	0.0261647	0.910444	0.0249541	0.0314126	0.0437272	0.021519	0.0399202	0.755947	0.870745	0.0222186	0.018808	0.0733897	0.0409802	0.912798	0.92907	0.0746738	0.0538512	0.366824
TCGA-DD-AAEK	1067	0	0.0544165	0.0500784	0.0280417	0.0194095	0.491587	0.0301842	0.023054	0.023359	0.0570297	0.0635613	0.0218955	0.0307057	0.901814	0.0239538	0.0299839	0.0413529	0.948601	0.0339966	0.0283306	0.0534568	0.0587061	0.0288721	0.0361258	0.071818	0.0154615	0.0281034	0.0402116	0.0299977	0.0332687	0.0143478	0.953049	0.0375171	0.0704555	0.0254722	0.0203393	0.0199945	0.824139	0.609043	0.0244664	0.0176231	0.0523053	0.0362677	0.592558	0.94679	0.201967	0.0366036	0.176898
TCGA-DD-AADC	425	1	0.150992	0.0526355	0.0440579	0.0297044	0.642873	0.0579408	0.0330329	0.0483015	0.0859458	0.0307283	0.024176	0.0487921	0.814643	0.0332912	0.0411934	0.0474574	0.93137	0.0462215	0.15297	0.0461434	0.0743989	0.0354409	0.0357996	0.0661537	0.020819	0.0462373	0.0408689	0.164703	0.0399148	0.0113408	0.532633	0.0368157	0.0555303	0.0435863	0.0305787	0.042823	0.849671	0.712717	0.0256916	0.0314653	0.0501516	0.0500229	0.73461	0.935213	0.182523	0.048127	0.271013
TCGA-DD-A1EJ	1005	1	0.226716	0.0391778	0.0412356	0.0272654	0.944254	0.0781971	0.0261489	0.0385597	0.0878668	0.0346055	0.0286174	0.0551499	0.947186	0.0313875	0.0402026	0.0659993	0.928537	0.0523078	0.0385886	0.0560175	0.0915153	0.0283776	0.0499148	0.102132	0.0181075	0.0613489	0.0464052	0.0687766	0.0535885	0.0169351	0.913626	0.0443043	0.0194133	0.038892	0.0280503	0.0579996	0.699388	0.922472	0.0236873	0.0291594	0.0848991	0.0652977	0.894371	0.911398	0.0669632	0.0557935	0.352969
TCGA-ED-A66Y	296	1	0.0585137	0.0283486	0.0328797	0.0249947	0.859864	0.0412506	0.0216018	0.0341077	0.0615189	0.025607	0.0270113	0.0320625	0.924073	0.0356048	0.0215057	0.034126	0.925695	0.0333134	0.0441775	0.0404174	0.0669526	0.0400341	0.0320726	0.041762	0.0141388	0.0617068	0.0459514	0.0309989	0.0270314	0.0210189	0.92964	0.0249151	0.0439818	0.0341468	0.0283831	0.034095	0.28937	0.847586	0.0216059	0.020077	0.0528204	0.0515878	0.890752	0.930417	0.0652918	0.0347108	0.274307
TCGA-G3-A25T	1553	0	0.173227	0.03775	0.0417589	0.0298003	0.919772	0.0980915	0.0304091	0.0641325	0.0992313	0.0730475	0.0303078	0.0356102	0.944408	0.0284656	0.027188	0.0436006	0.954721	0.0512211	0.0440127	0.0351728	0.0661249	0.0288018	0.0467138	0.0726315	0.0183416	0.0549587	0.0584802	0.0499821	0.10047	0.0158883	0.952446	0.0390202	0.0330131	0.0398282	0.0327554	0.0309006	0.746054	0.896031	0.0271835	0.0267102	0.0593193	0.0511705	0.931106	0.94913	0.0522378	0.043313	0.402073
TCGA-DD-A4NS	2456	1	0.181351	0.120113	0.0265182	0.0347316	0.898816	0.144343	0.0290838	0.0317478	0.0538057	0.0610579	0.0280772	0.0328196	0.94283	0.0306997	0.031114	0.0548133	0.946697	0.0394573	0.0560529	0.048707	0.0775069	0.0285727	0.0367392	0.106316	0.0193667	0.0557804	0.0685028	0.0818566	0.0418967	0.0210138	0.896802	0.0244325	0.0530771	0.0502189	0.0254392	0.0323704	0.741923	0.875145	0.0297202	0.0236904	0.0622085	0.0491998	0.896923	0.943377	0.114113	0.0441102	0.280419
TCGA-DD-AADS	474	0	0.0402623	0.0419186	0.0361512	0.0221698	0.581977	0.0451074	0.0233578	0.0295667	0.0691133	0.0249003	0.0269435	0.0301276	0.947825	0.0257742	0.0265477	0.0385763	0.947117	0.0467361	0.0353586	0.0276608	0.0491232	0.0236243	0.0358093	0.0681952	0.0130125	0.0331585	0.0391727	0.0397634	0.0257584	0.0126539	0.957495	0.029013	0.0590012	0.0322629	0.0226461	0.0255159	0.874295	0.730798	0.0265471	0.0207537	0.0384641	0.0498716	0.745087	0.945169	0.17778	0.0270355	0.186379
TCGA-DD-A3A4	612	1	0.02753	0.0393702	0.0398231	0.0315921	0.918402	0.0393425	0.0369283	0.0374762	0.0666181	0.0298192	0.028922	0.0422455	0.929075	0.0371173	0.0261027	0.0552508	0.958328	0.0382252	0.0350287	0.0338608	0.0545299	0.0327871	0.0385647	0.0384947	0.0203363	0.0447023	0.0572141	0.0327821	0.0283168	0.0234449	0.941087	0.0305477	0.047113	0.0494333	0.0293165	0.0305943	0.921686	0.90527	0.0238299	0.0237783	0.0645641	0.0669914	0.925886	0.955285	0.0814346	0.0463852	0.305927
TCGA-DD-AACI	1618	0	0.133518	0.0621857	0.0329616	0.0244975	0.633516	0.0396131	0.0297439	0.0357406	0.0846634	0.0284104	0.0218415	0.0361428	0.943349	0.0325643	0.0279231	0.0465289	0.939145	0.0455499	0.0388275	0.0391052	0.0520097	0.033078	0.0289314	0.050716	0.0219974	0.0377778	0.0480597	0.0294231	0.0384934	0.0162212	0.940008	0.0366576	0.0635299	0.036644	0.0320083	0.0370462	0.804854	0.669678	0.0240268	0.0272445	0.0363832	0.12269	0.668576	0.945185	0.199569	0.0481561	0.288934
TCGA-DD-AAD2	658	0	0.0568842	0.0503434	0.031563	0.0241812	0.498107	0.0402453	0.0227573	0.0445603	0.0769297	0.0273142	0.0231945	0.0273155	0.932546	0.0220454	0.0349284	0.0367612	0.935001	0.0366346	0.0290413	0.0391006	0.15582	0.0342747	0.0357178	0.097385	0.0147635	0.0436936	0.0657158	0.0376376	0.0287827	0.015122	0.92543	0.0327963	0.0754363	0.0307297	0.0222157	0.0305026	0.846562	0.658654	0.02326	0.0173628	0.0501712	0.0359719	0.718653	0.926498	0.286076	0.0412722	0.190283
TCGA-CC-A3M9	300	1	0.270953	0.0484476	0.0537206	0.0399529	0.91712	0.157974	0.0293597	0.045498	0.0929136	0.0715025	0.0321512	0.0414502	0.942622	0.0365402	0.0341785	0.060442	0.944755	0.0542223	0.0571175	0.0568706	0.0861898	0.028962	0.0326004	0.0804033	0.0222296	0.0669485	0.0590916	0.0451092	0.102027	0.0221631	0.92976	0.0510738	0.0320865	0.0352978	0.0362082	0.0514072	0.831484	0.867539	0.026452	0.0254675	0.0707707	0.0790387	0.898459	0.939539	0.0803371	0.0576627	0.329579
TCGA-DD-AAE0	555	0	0.109238	0.040296	0.0484428	0.0258313	0.596389	0.041147	0.0241186	0.0369124	0.102822	0.0493321	0.0422232	0.0341964	0.943542	0.0306637	0.0395589	0.0487685	0.917673	0.0395848	0.0291868	0.0523674	0.0664109	0.0292898	0.043112	0.0767221	0.0271771	0.0547446	0.047371	0.0309892	0.0292858	0.0152905	0.943649	0.0438446	0.071675	0.0346723	0.0361007	0.028417	0.719895	0.715314	0.0252371	0.0386492	0.0523954	0.0604126	0.810889	0.949861	0.204768	0.0499566	0.216623
TCGA-DD-A1EH	1495	0	0.237242	0.095577	0.0444494	0.0330989	0.937465	0.0753221	0.0258505	0.0432023	0.105794	0.0248842	0.0341242	0.0427509	0.949818	0.0335131	0.0244171	0.0353873	0.95367	0.0532211	0.034727	0.043715	0.0767623	0.0395639	0.0615914	0.0861757	0.0167402	0.0597659	0.0517231	0.0461898	0.0397731	0.0171587	0.931217	0.0520984	0.0368134	0.0404606	0.0264162	0.0428172	0.785414	0.917519	0.0293532	0.022419	0.0770874	0.0492406	0.92845	0.918025	0.0903133	0.0729886	0.401221
TCGA-DD-A11D	1560	1	0.250138	0.0346914	0.0433822	0.0324637	0.933653	0.0949491	0.0228889	0.0390085	0.0938513	0.0396775	0.0332595	0.0307243	0.921166	0.0298407	0.0313387	0.0483203	0.936137	0.0395286	0.0332667	0.0618158	0.0737677	0.0392162	0.0312929	0.0622006	0.0198857	0.0652136	0.0516218	0.0755425	0.0824648	0.0171607	0.889114	0.0543728	0.0300503	0.0356886	0.0492444	0.0276361	0.885245	0.928633	0.023784	0.0212284	0.0826362	0.0541963	0.903995	0.89116	0.0676259	0.0461057	0.382739
TCGA-DD-AACB	2324	0	0.123609	0.0442392	0.0275371	0.0212578	0.584198	0.0448818	0.0232888	0.0312618	0.0751511	0.0365858	0.0244262	0.029409	0.932794	0.0229734	0.0340098	0.0398572	0.94711	0.0460482	0.041363	0.0300892	0.0554731	0.0281207	0.028797	0.0388148	0.023351	0.0312299	0.0445947	0.0244224	0.0344835	0.0116223	0.945085	0.0312155	0.0993852	0.02762	0.022061	0.0202874	0.87404	0.637226	0.0241415	0.0194184	0.0343076	0.0290681	0.495747	0.940373	0.288941	0.0440793	0.189675
TCGA-RC-A7SF	579	0	0.0274895	0.0493985	0.0218527	0.0290644	0.832177	0.0291099	0.0211967	0.0325267	0.0454105	0.0179439	0.0206341	0.0315269	0.935744	0.0301973	0.0462488	0.0340011	0.948502	0.0428297	0.0239786	0.027409	0.0271652	0.0270037	0.0341694	0.0256845	0.0148175	0.0442612	0.0365372	0.0263536	0.0307647	0.0200292	0.941079	0.0200204	0.0486627	0.0286121	0.0156438	0.0211319	0.882034	0.742845	0.0201816	0.0219316	0.0411349	0.0536654	0.807411	0.939044	0.166857	0.043047	0.238101
TCGA-DD-A73A	728	0	0.059021	0.0533595	0.0390661	0.038341	0.84082	0.0509077	0.0269385	0.038847	0.056498	0.0564094	0.0269408	0.0284637	0.949031	0.0361178	0.0280968	0.0469077	0.944848	0.0373151	0.0263468	0.0549169	0.0636271	0.0281098	0.0483287	0.0472189	0.0158905	0.0494539	0.0408043	0.0394061	0.0332038	0.0283944	0.933819	0.0235751	0.0343355	0.0326098	0.0412095	0.0301277	0.898065	0.79545	0.0240882	0.0257259	0.0738468	0.0659195	0.899573	0.957989	0.0737933	0.0415582	0.331261
TCGA-CC-5263	129	1	0.390058	0.044289	0.0450837	0.0456061	0.92737	0.151962	0.0548521	0.0391178	0.131911	0.0685309	0.0510087	0.0659297	0.909409	0.140949	0.0441487	0.055326	0.954499	0.0754417	0.0968333	0.137257	0.133981	0.0382926	0.102188	0.125239	0.0262195	0.105111	0.0414015	0.0972508	0.106218	0.0270396	0.87349	0.0562961	0.0402264	0.0596126	0.0740403	0.0376405	0.437163	0.85704	0.0370015	0.0584738	0.094917	0.129943	0.956457	0.932242	0.149229	0.0619171	0.373035
TCGA-DD-AAE7	644	0	0.109517	0.0431375	0.0327133	0.0299537	0.564962	0.0738468	0.0259003	0.0277537	0.073122	0.0643708	0.024426	0.0357117	0.928803	0.0276912	0.0312756	0.0446681	0.929668	0.0412501	0.0449989	0.0602114	0.0730255	0.0294635	0.0293654	0.05342	0.0178059	0.033562	0.0382556	0.0331242	0.0261912	0.015578	0.936904	0.0299961	0.0621421	0.0367174	0.0275431	0.021501	0.806216	0.654124	0.0248898	0.0272831	0.0360224	0.0480954	0.620722	0.924783	0.282548	0.0558409	0.221854
TCGA-DD-AAED	763	0	0.104126	0.0365161	0.0420383	0.0228886	0.603728	0.0317885	0.0300545	0.034902	0.0934921	0.0310019	0.0299139	0.0417505	0.957276	0.0301889	0.0469183	0.047728	0.941934	0.0433084	0.0425899	0.0500182	0.0574568	0.033453	0.0276945	0.0720454	0.0239174	0.0354527	0.0466991	0.0316984	0.035825	0.0160139	0.936055	0.0359764	0.0674697	0.037404	0.0263936	0.032475	0.864563	0.730523	0.0300836	0.0258237	0.0486098	0.0564955	0.736137	0.957465	0.256976	0.0625425	0.268668
TCGA-DD-AADA	1233	0	0.0551258	0.0503006	0.0399266	0.0258155	0.571412	0.0300602	0.0313079	0.0383595	0.0676799	0.031525	0.0226987	0.0318681	0.947299	0.0301056	0.0339867	0.0427007	0.947874	0.0368605	0.0306688	0.0332172	0.0450664	0.0304093	0.0322872	0.0716978	0.0142197	0.0485159	0.0477479	0.0245639	0.0348035	0.0156777	0.938049	0.0326032	0.0780286	0.0448561	0.0254159	0.0331232	0.858812	0.698745	0.0315175	0.0232401	0.0456345	0.0367861	0.613918	0.949791	0.289523	0.0389055	0.215422
TCGA-DD-AADQ	436	0	0.0560889	0.0604945	0.0288523	0.0206248	0.573955	0.0633512	0.0243512	0.0353627	0.0636699	0.0308609	0.0215203	0.0341638	0.938516	0.023901	0.0317188	0.0510877	0.94349	0.0264362	0.0277546	0.0457422	0.0595802	0.0343738	0.0313547	0.0469853	0.0175068	0.0434092	0.0380862	0.0248779	0.0271616	0.0131087	0.919932	0.0341353	0.0804921	0.0262842	0.024966	0.0286717	0.93222	0.522923	0.0189489	0.0174384	0.0449434	0.0486101	0.731905	0.941198	0.270076	0.034307	0.231008
TCGA-DD-A39W	827	1	0.264298	0.0404908	0.0483389	0.029883	0.900373	0.0815866	0.0298066	0.0327907	0.0977839	0.0544001	0.0375277	0.0327558	0.931909	0.0415586	0.0306211	0.0497105	0.94093	0.0434127	0.0435995	0.0912947	0.0848548	0.023441	0.0288901	0.0796408	0.019879	0.0634516	0.0492418	0.0687442	0.079478	0.0256347	0.933991	0.0624894	0.0293524	0.0387451	0.0343324	0.0332537	0.927712	0.875543	0.0263525	0.0195099	0.076731	0.0560103	0.901126	0.934984	0.0675617	0.0445929	0.292803
TCGA-5R-AA1D	449	0	0.254412	0.0355277	0.0348055	0.0317357	0.787638	0.14487	0.0284257	0.0377623	0.10096	0.0534779	0.0426566	0.0227477	0.905652	0.0376052	0.0324008	0.0567987	0.947663	0.0429297	0.0655469	0.0622363	0.0979944	0.0380449	0.0362689	0.15661	0.0165475	0.0836271	0.036003	0.0609489	0.0561207	0.0209822	0.941097	0.0402986	0.0426976	0.0360197	0.0311351	0.0250534	0.677531	0.808643	0.0195708	0.0331428	0.0762493	0.0761741	0.866006	0.945877	0.10864	0.0450211	0.189813
TCGA-DD-AAD3	1295	0	0.0544299	0.0527575	0.0369149	0.0302124	0.583993	0.10357	0.0369063	0.0354095	0.0841946	0.032095	0.0298043	0.0424682	0.949311	0.0270453	0.0343804	0.041515	0.957166	0.0564657	0.0480364	0.0468927	0.066154	0.0304787	0.0341594	0.0517988	0.0196868	0.052539	0.0521188	0.0367627	0.0345973	0.0118216	0.948058	0.0667485	0.115895	0.0334895	0.0255926	0.0288832	0.888959	0.662932	0.0291071	0.0280572	0.0465124	0.0578315	0.67689	0.953193	0.208994	0.0592976	0.266418
TCGA-DD-A4NA	1008	0	0.0477575	0.0446706	0.0416195	0.0325165	0.689935	0.0548343	0.0286195	0.0500946	0.0456212	0.0372513	0.0263798	0.0380913	0.92734	0.0486495	0.031926	0.0532623	0.957023	0.0429185	0.0267954	0.0292911	0.0622077	0.0272695	0.0329474	0.0549336	0.0245593	0.0546922	0.0448946	0.0425395	0.0268164	0.0193255	0.952439	0.017139	0.0344056	0.0329824	0.020625	0.0341258	0.881156	0.69471	0.0245376	0.0221785	0.0648094	0.0411732	0.8796	0.949896	0.288419	0.0507736	0.260027
TCGA-DD-A4NQ	373	1	0.121181	0.0404024	0.0376801	0.0438728	0.760129	0.110983	0.0278579	0.0343089	0.051991	0.0313712	0.0321915	0.0653457	0.809346	0.0319872	0.0339379	0.0361643	0.938549	0.0388321	0.0327405	0.0530013	0.067865	0.0335994	0.0382632	0.0543157	0.0495093	0.0605125	0.0447178	0.0308394	0.0443554	0.0191147	0.882778	0.0249595	0.0663246	0.0445956	0.0274342	0.0384163	0.851339	0.795916	0.0244659	0.0178984	0.06428	0.0777117	0.883857	0.92091	0.140956	0.0479526	0.240495
TCGA-DD-AACY	1450	0	0.0468649	0.0546111	0.0408125	0.0299378	0.547138	0.0278476	0.0243181	0.0380793	0.0709152	0.0268789	0.0263831	0.0370132	0.94588	0.0332134	0.0338401	0.0409979	0.963105	0.0358182	0.0486556	0.0391909	0.0707311	0.0250396	0.0308658	0.0624153	0.0190249	0.0371225	0.0557044	0.029671	0.0262154	0.0132994	0.958975	0.0260506	0.0789142	0.0338307	0.021524	0.0237224	0.891732	0.640645	0.0228828	0.0268637	0.0553052	0.0467117	0.636423	0.953849	NA	0.040129	0.28373
TCGA-DD-A4NP	3308	0	0.136673	0.0467623	0.0308194	0.0311739	0.78157	0.0451134	0.0243124	0.0354506	0.0698802	0.0462619	0.029682	0.0408373	0.936394	0.03743	0.0298029	0.0536354	0.949908	0.0438975	0.0616483	0.0436017	0.0625196	0.0325316	0.0364774	0.0866335	0.0188475	0.0581181	0.0400141	0.103019	0.0351526	0.017929	0.925163	0.0276221	0.0513934	0.0331415	0.0291043	0.0303839	0.38577	0.835769	0.0207404	0.0275448	0.0756128	0.0548285	0.893447	0.955448	0.0932945	0.0466411	0.298798
TCGA-DD-AADP	458	0	0.0563889	0.0524342	0.0344908	0.0243652	0.667029	0.0731172	0.0206993	0.0299121	0.0451604	0.035225	0.0257072	0.0230976	0.936958	0.0292083	0.0378907	0.0597008	0.928941	0.0333664	0.0255167	0.0368662	0.0498353	0.0335391	0.027385	0.0337478	0.0157645	0.0678768	0.0264795	0.0337405	0.0318116	0.0171072	0.921707	0.0190923	0.0639911	0.0327577	0.0210183	0.0277618	0.907133	0.619468	0.0220961	0.0223826	0.0496164	0.0343545	0.792225	0.934453	0.133173	0.0450673	0.217885
TCGA-DD-A3A7	419	1	0.0311034	0.0481894	0.038235	0.0351627	0.916218	0.0251775	0.0323534	0.0371855	0.0733476	0.0265319	0.0245514	0.0494108	0.930781	0.0331749	0.0261773	0.0691169	0.950975	0.0453185	0.0265164	0.0278188	0.0580502	0.0324821	0.0418857	0.0253836	0.0169708	0.0508368	0.0563313	0.0338474	0.0210875	0.0278422	0.934735	0.0338031	0.0225472	0.0365542	0.0321585	0.0263006	0.940836	0.90252	0.0248294	0.0225967	0.0754033	0.0512701	0.931804	0.934106	0.176069	0.0457243	0.345775
TCGA-ED-A459	910	0	0.101014	0.0352121	0.0257752	0.0343641	0.7839	0.0443951	0.0264949	0.0435666	0.0539343	0.0306669	0.043441	0.0303567	0.907767	0.0293187	0.0319022	0.0435887	0.945682	0.0553675	0.0252699	0.0280095	0.0685397	0.0340074	0.0350628	0.0879766	0.0172151	0.0373454	0.0379654	0.054339	0.0348151	0.0264195	0.936034	0.0205978	0.046959	0.0373772	0.023078	0.032114	0.60881	0.725005	0.0223834	0.0257143	0.069631	0.0520804	0.86269	0.935152	0.122226	0.0406851	0.299518
TCGA-ED-A8O5	406	0	0.0437437	0.0402719	0.0415086	0.0289223	0.795446	0.0291979	0.0347624	0.0269082	0.0814508	0.0343219	0.0322046	0.0315459	0.932177	0.059559	0.0260127	0.0518058	0.93251	0.0474017	0.0250304	0.0306585	0.0657603	0.0250858	0.0298744	0.045006	0.0297072	0.0687663	0.0329383	0.0490963	0.0260757	0.0136677	0.936197	0.0334685	0.0512755	0.0399805	0.0238991	0.0344464	0.858714	0.743691	0.028596	0.0271455	0.064207	0.0504502	0.781641	0.945601	0.139221	0.0734227	0.213686
TCGA-CC-5262	103	1	0.208064	0.0419486	0.0397615	0.0362297	0.939578	0.0870745	0.026088	0.0423044	0.0774596	0.0284593	0.0384507	0.0307983	0.951047	0.0274336	0.0302428	0.0421956	0.936452	0.0355027	0.0313248	0.107228	0.0817918	0.0373739	0.0349795	0.0921747	0.018349	0.0640136	0.0371117	0.073612	0.0758111	0.0156017	0.8997	0.0419464	0.0311537	0.0360363	0.030671	0.0319486	0.791147	0.897035	0.0199043	0.0176352	0.0614597	0.055766	0.917975	0.936886	0.060374	0.0547055	0.307226
TCGA-BC-A69I	387	0	0.0813056	0.0408036	0.0340918	0.0267102	0.586763	0.0309955	0.0273916	0.0362563	0.100236	0.0561334	0.039572	0.032336	0.942997	0.0318609	0.0314782	0.0507495	0.95035	0.0392937	0.0293957	0.0533985	0.082205	0.0313065	0.0302677	0.0593704	0.015222	0.048529	0.0571174	0.0354825	0.0294682	0.0199267	0.954794	0.0233697	0.0646545	0.026754	0.0243947	0.025019	0.892496	0.574792	0.0249957	0.0237818	0.0562689	0.0577768	0.794409	0.953219	0.153061	0.0411963	0.256771
TCGA-G3-AAV6	65	1	0.0481983	0.0476708	0.0350587	0.0256705	0.766671	0.0238229	0.0196189	0.0260566	0.0589715	0.0402421	0.0229597	0.0281908	0.922307	0.0222795	0.0345455	0.0509893	0.910361	0.0362433	0.0288581	0.0281382	0.046189	0.0322267	0.0342553	0.0550012	0.0171953	0.0457104	0.0421699	0.0477804	0.0322556	0.0149502	0.894205	0.02496	0.0474621	0.0414704	0.0197012	0.0261392	0.541892	0.684646	0.0235698	0.0273211	0.0594096	0.0597006	0.6595	0.937842	0.114027	0.0584218	0.21471
TCGA-DD-AAW0	2015	0	0.0916777	0.0422027	0.0288006	0.0171067	0.539081	0.0222405	0.0234464	0.03018	0.062123	0.0289626	0.0227973	0.0256418	0.925879	0.0206974	0.0305671	0.0458044	0.92825	0.0334999	0.0254946	0.0344357	0.0432704	0.0260765	0.0287679	0.0293737	0.0191035	0.0411532	0.0396721	0.0282086	0.0247775	0.0153725	0.935735	0.0258702	0.0689885	0.0430327	0.0317865	0.0271392	0.845206	0.641062	0.0198727	0.0194514	0.0466772	0.0352734	0.64772	0.936118	0.246397	0.035385	0.215998
TCGA-DD-A1E9	2759	1	0.212496	0.0426572	0.0508022	0.0310409	0.940543	0.0839631	0.0277717	0.0362254	0.107358	0.0243186	0.0291783	0.0350108	0.947995	0.0418434	0.0281901	0.0616545	0.901534	0.0385906	0.030465	0.0698377	0.0727475	0.0359113	0.0465882	0.0503959	0.0188163	0.0953081	0.0489328	0.0546229	0.075723	0.0201161	0.899958	0.0501315	0.0227781	0.039609	0.0522313	0.0277963	0.629435	0.913272	0.0247994	0.0313662	0.0826173	0.0573477	0.941056	0.923686	0.0608991	0.0467123	0.367688
TCGA-G3-AAV3	412	0	0.0413645	0.0582488	0.0329519	0.0268841	0.658911	0.0541095	0.0283714	0.029019	0.0530783	0.0293233	0.0223011	0.0292858	0.91575	0.0256233	0.0335102	0.0625733	0.935724	0.0409042	0.070343	0.0679787	0.0497366	0.0322999	0.0347726	0.0427799	0.0246208	0.0425209	0.0486523	0.0395038	0.0380936	0.0183907	0.941371	0.0257595	0.0606056	0.0351816	0.032996	0.0259438	0.812827	0.659453	0.0281526	0.0196776	0.0709604	0.0454801	0.816269	0.949985	0.131293	0.0547801	0.260506
TCGA-DD-A73C	701	0	0.0550584	0.0480949	0.0439344	0.035886	0.905273	0.0494031	0.0282005	0.0386745	0.057302	0.0368234	0.0250508	0.0353814	0.915266	0.0313555	0.0294259	0.0451138	0.953034	0.0361891	0.0289333	0.0348433	0.0573662	0.0335181	0.031199	0.0287096	0.016306	0.0577944	0.0376594	0.0347549	0.0224661	0.0219356	0.94668	0.0203604	0.0314805	0.0455482	0.025214	0.0288161	0.828833	0.886256	0.0266686	0.039923	0.0798619	0.0529515	0.906515	0.947775	0.100382	0.0359868	0.280633
TCGA-DD-AAE4	608	0	0.105388	0.0377252	0.0215067	0.0192276	0.551387	0.0305794	0.0236515	0.0315327	0.0738323	0.0455485	0.0180929	0.0239495	0.924133	0.023979	0.0280506	0.0291946	0.92482	0.0350298	0.026211	0.0585249	0.0403149	0.0310729	0.0283134	0.0398591	0.0181571	0.0323123	0.0396772	0.0283643	0.0383712	0.0159574	0.674119	0.0260258	0.077201	0.028019	0.0295328	0.020099	0.659945	0.643257	0.0217073	0.0176187	0.0492175	0.050667	0.790284	0.914155	0.23041	0.0282403	0.103503
TCGA-DD-A73F	1085	0	0.0505981	0.0584398	0.0318743	0.0266854	0.852087	0.0386536	0.0267009	0.0364148	0.0647859	0.0370206	0.0270613	0.0301449	0.92869	0.0267201	0.0285086	0.0486149	0.923136	0.0373983	0.0342302	0.0274527	0.0637554	0.0334456	0.0339139	0.0334962	0.0166221	0.0673492	0.0451627	0.0405526	0.0334607	0.0204201	0.944008	0.0208573	0.0370177	0.0341373	0.03661	0.0292044	0.884631	0.763243	0.0209809	0.0264626	0.0802579	0.0453052	0.899968	0.933584	0.135327	0.0562199	0.207922
TCGA-5C-A9VG	328	0	0.0565272	0.0550971	0.032641	0.0275044	0.652268	0.0331775	0.0256055	0.0326089	0.0724403	0.0286267	0.0284088	0.0329697	0.933981	0.035328	0.0277302	0.045131	0.913755	0.0413065	0.0392669	0.0372007	0.0546086	0.0374409	0.0361941	0.0283846	0.0317503	0.0682067	0.0417942	0.0403075	0.0285117	0.0164935	0.90999	0.0305759	0.0696205	0.0438523	0.0251354	0.031807	0.669022	0.69015	0.022219	0.0189821	0.0623416	0.0501511	0.747389	0.931938	0.162275	0.0476642	0.206301
TCGA-DD-AAD6	672	0	0.239061	0.0296167	0.0559741	0.0220234	0.51312	0.025925	0.0336051	0.0348833	0.0811301	0.03578	0.0233808	0.0383222	0.942351	0.0239977	0.0293273	0.0493145	0.925393	0.0361158	0.0333659	0.147165	0.0553719	0.0298323	0.0278609	0.0409649	0.0189254	0.0374837	0.0457418	0.0238184	0.0355022	0.0167998	0.876133	0.0313453	0.0730969	0.0415198	0.0246149	0.0275787	0.886623	0.714715	0.0197769	0.0192099	0.0366448	0.0555809	0.608112	0.937405	0.294381	0.0400208	0.239674
TCGA-DD-A119	223	1	0.185247	0.0501134	0.0497515	0.0484178	0.938464	0.0910772	0.0282288	0.0470919	0.0943033	0.0531667	0.0511708	0.0339526	0.940104	0.0389199	0.0292051	0.0565061	0.907639	0.0462667	0.0332954	0.06834	0.0753721	0.0235059	0.0366882	0.0683495	0.0207609	0.0692334	0.0517284	0.0690972	0.0831317	0.0254085	0.925477	0.0558408	0.0357323	0.038479	0.0252115	0.0461375	0.868795	0.87399	0.0268107	0.0272509	0.0738706	0.0652528	0.927512	0.934562	0.082695	0.0610645	0.288217
TCGA-CC-5258	129	1	0.306414	0.0478526	0.0583431	0.0467166	0.93884	0.114141	0.0288768	0.0550435	0.211881	0.0518666	0.068105	0.0571394	0.958396	0.026099	0.0454956	0.0828936	0.935073	0.0512215	0.0436075	0.0784018	0.108853	0.0795663	0.0299444	0.140457	0.0180469	0.0856264	0.0452411	0.0992983	0.0918673	0.0269602	0.935959	0.0586634	0.0220257	0.0487659	0.0331332	0.0442891	0.908548	0.928365	0.0396976	0.0338105	0.0705858	0.0771175	0.937794	0.87833	0.0533717	0.0545709	0.296535
TCGA-DD-A1EK	558	1	0.298603	0.0396082	0.0414394	0.0371146	0.901697	0.0803997	0.0284657	0.0408202	0.0803686	0.0328662	0.025996	0.0314893	0.92759	0.0297049	0.0238801	0.0495978	0.924522	0.0348908	0.0822547	0.047433	0.0744097	0.0328348	0.0401624	0.0579835	0.0166024	0.0491481	0.0548488	0.0602474	0.0995285	0.0206671	0.930746	0.0459188	0.0342968	0.0349427	0.0193584	0.030447	0.669868	0.81934	0.025726	0.0242227	0.0705011	0.0528649	0.909801	0.939278	0.0813043	0.0464436	0.331406
TCGA-DD-A73G	3478	0	0.0795694	0.0526794	0.0351156	0.0374756	0.70495	0.0333131	0.0303189	0.0404132	0.0727363	0.0378788	0.0313275	0.0376493	0.922791	0.0479078	0.0359916	0.0499829	0.936081	0.0427869	0.0277857	0.0431141	0.0729601	0.0279783	0.0354135	0.0622121	0.0216071	0.0641877	0.0480709	0.0561743	0.0587951	0.0205839	0.949985	0.0244539	0.0546577	0.0376558	0.0349361	0.026088	0.851252	0.749235	0.024345	0.0313382	0.0822379	0.0396007	0.78316	0.956898	0.095738	0.0404492	0.309885
TCGA-DD-A3A9	931	1	0.0755269	0.0388182	0.0418423	0.0351638	0.829832	0.0397252	0.0334869	0.0483855	0.0801633	0.031973	0.0455001	0.0427953	0.934112	0.0314377	0.0389558	0.0638057	0.931419	0.0382301	0.035303	0.0292981	0.0663238	0.0302092	0.0343461	0.0711505	0.0175049	0.044958	0.0554319	0.0294278	0.0323874	0.018864	0.940205	0.020703	0.028152	0.0369087	0.0194358	0.0328208	0.799339	0.861893	0.0233411	0.0196866	0.0617322	0.0527554	0.876956	0.952866	0.10176	0.0471776	0.226878
TCGA-DD-A1EL	415	1	0.258127	0.03639	0.0406922	0.0359183	0.920221	0.0557729	0.0346054	0.0417057	0.0831902	0.0302087	0.0522157	0.0348785	0.912053	0.0351047	0.0319643	0.0686264	0.875767	0.0426865	0.0613034	0.0449668	0.0650541	0.0240618	0.038203	0.123701	0.0157439	0.0587495	0.063375	0.0482933	0.0629506	0.0226216	0.706801	0.0692365	0.0339323	0.053187	0.0236378	0.039062	0.871788	0.894352	0.0313376	0.024722	0.1005	0.0643116	0.941912	0.852864	0.0770112	0.057417	0.385336
TCGA-MI-A75E	507	0	0.0935686	0.0818724	0.0318645	0.0395584	0.800616	0.0369855	0.0284095	0.0348612	0.0800879	0.0500868	0.030264	0.0331036	0.932597	0.0297237	0.0322042	0.0588918	0.926439	0.0422995	0.038859	0.0577712	0.0696717	0.0339336	0.0322937	0.0441673	0.0293017	0.0513859	0.0389302	0.0360831	0.0280486	0.0202738	0.923416	0.0178275	0.0412981	0.0318566	0.0240294	0.0424435	0.800643	0.724304	0.0265681	0.0289428	0.0707793	0.0504502	0.879207	0.929603	0.0901651	0.0493045	0.26131
TCGA-DD-AAEE	810	0	0.0470375	0.0454424	0.0369133	0.0176727	0.579761	0.0252236	0.0225909	0.0318922	0.066527	0.0346385	0.0246666	0.0247612	0.946712	0.0201123	0.0386641	0.0342817	0.943091	0.033478	0.0303281	0.0282229	0.0446912	0.0338466	0.0249537	0.0729038	0.0165298	0.0435105	0.0374413	0.027566	0.0345527	0.0116445	0.918599	0.0355647	0.0643342	0.0264878	0.0195097	0.0257822	0.910238	0.656256	0.0202827	0.0230716	0.0492498	0.041924	0.735543	0.949424	0.305386	0.0337871	0.221955
TCGA-G3-AAV1	359	1	0.236966	0.0293831	0.0264556	0.0389005	0.850633	0.14963	0.0258079	0.0363816	0.0839815	0.0662093	0.043027	0.0340905	0.930534	0.0205173	0.0364656	0.0504411	0.951013	0.0426202	0.0291496	0.077871	0.11158	0.0355944	0.0326522	0.109628	0.0358613	0.0567809	0.0308888	0.0909436	0.099673	0.0249144	0.855828	0.0295774	0.0380674	0.0361985	0.0326651	0.0267065	0.904137	0.849287	0.0215387	0.0244115	0.0775149	0.0658048	0.896257	0.931272	0.0747437	0.0493175	0.21977
TCGA-G3-A25W	935	0	0.224022	0.0394664	0.0404053	0.027605	0.935337	0.109774	0.0282058	0.0407395	0.132208	0.0457544	0.0482847	0.041574	0.930516	0.0414241	0.0375297	0.0532705	0.948053	0.0510177	0.0343558	0.0474757	0.100254	0.0259683	0.0399544	0.0859338	0.0293196	0.0586267	0.0481138	0.0578795	0.0582592	0.0157468	0.912156	0.0675233	0.0275578	0.032991	0.0254872	0.0399356	0.863285	0.940568	0.0305675	0.0285046	0.0760504	0.0670478	0.935019	0.945091	0.0836153	0.0422512	0.361648
TCGA-DD-AACP	415	0	0.0721444	0.0395798	0.0412306	0.0267655	0.610467	0.0313748	0.0321542	0.0387799	0.080662	0.0867488	0.0373893	0.0332213	0.946857	0.0236231	0.0339232	0.0431414	0.94339	0.0370191	0.0412879	0.0514384	0.0647932	0.0328509	0.0344033	0.0499049	0.0218759	0.0404397	0.0480648	0.0414126	0.03119	0.0161095	0.893564	0.0378199	0.0561817	0.0337694	0.0275541	0.0289585	0.83796	0.639726	0.0235747	0.0299404	0.0443592	0.0453858	0.622388	0.940527	0.252776	0.0467927	0.315178
TCGA-DD-AADY	555	0	0.0386514	0.0367428	0.0296128	0.0293011	0.542234	0.0313839	0.0308781	0.0330204	0.0831093	0.032651	0.0250797	0.0261804	0.939049	0.0416658	0.0304359	0.0420867	0.934494	0.0577042	0.032773	0.045509	0.0567103	0.0291511	0.0397371	0.0482036	0.0189479	0.0581559	0.0422163	0.031107	0.0280172	0.0118693	0.956066	0.0325929	0.0783717	0.0361446	0.021862	0.0421844	0.908141	0.547742	0.0368681	0.0247606	0.0570885	0.0398099	0.719045	0.955005	0.209814	0.0440317	0.261764
TCGA-DD-A73B	283	1	0.0952419	0.03604	0.0350766	0.0298971	0.788788	0.0472424	0.0327777	0.0345243	0.0630973	0.04375	0.0190401	0.0388634	0.898014	0.0366909	0.0331314	0.0736113	0.947481	0.0374352	0.038266	0.0325664	0.0617852	0.0254348	0.0355654	0.0640837	0.0212854	0.0498308	0.0472614	0.0369821	0.0262753	0.0268762	0.946081	0.0196349	0.0641619	0.0410327	0.0351957	0.0413016	0.928543	0.850946	0.0317263	0.0418933	0.0580815	0.0549473	0.767325	0.937399	0.0841284	0.0421412	0.316863
TCGA-CC-A9FW	248	0	0.0461153	0.156793	0.0208201	0.0207189	0.547412	0.023256	0.0262929	0.0349135	0.0633376	0.0351903	0.0236085	0.0326875	0.909863	0.0220094	0.0310553	0.0448357	0.919394	0.0414383	0.0319669	0.0343002	0.0612116	0.0262942	0.0248948	0.0512333	0.0224526	0.041115	0.0324551	0.0516458	0.0327017	0.0169531	0.897381	0.0232245	0.0784971	0.0330069	0.017738	0.0256245	0.863029	0.636385	0.028287	0.0285058	0.0773603	0.0425244	0.704286	0.935662	0.116043	0.067158	0.151499
TCGA-DD-AACQ	432	1	0.200717	0.0491982	0.0562641	0.0298183	0.717201	0.0482835	0.029054	0.0492648	0.0822985	0.0551791	0.0407619	0.0393944	0.90869	0.0352203	0.0401741	0.0582585	0.945713	0.0607148	0.0542439	0.0639099	0.0687663	0.0334183	0.03928	0.0720706	0.0246756	0.0434603	0.0502498	0.0404228	0.0426908	0.0127018	0.959732	0.0482113	0.0565133	0.0500782	0.0305884	0.0304107	0.931813	0.77058	0.0250716	0.0243912	0.0605298	0.0637139	0.728527	0.93932	0.15963	0.0518522	0.314326
TCGA-DD-AACA	2301	0	0.0682009	0.0393108	0.0330133	0.0223151	0.502932	0.0274218	0.0285652	0.0324226	0.0515398	0.0247701	0.02642	0.0329264	0.92659	0.026466	0.033128	0.0455735	0.94704	0.0319956	0.0292948	0.077175	0.0462594	0.0304059	0.0408784	0.0862034	0.0195077	0.047325	0.0424219	0.0330001	0.0313002	0.017587	0.955966	0.0312108	0.0907965	0.037288	0.0214962	0.0285391	0.915014	0.670542	0.0253052	0.0284141	0.059909	0.0483892	0.660473	0.948523	0.254428	0.048348	0.192524
TCGA-DD-AAEH	784	0	0.0689648	0.0505219	0.0376465	0.0326819	0.603074	0.133943	0.0304226	0.0418173	0.0755114	0.0385337	0.0220044	0.0386655	0.952385	0.0376107	0.0331558	0.072832	0.959264	0.0471224	0.0423939	0.0662345	0.0705008	0.0415067	0.0515203	0.0531657	0.0238164	0.0526399	0.0514958	0.0425788	0.0362578	0.0127394	0.961944	0.0423853	0.0697721	0.0477531	0.0456865	0.0350746	0.909425	0.716304	0.0295117	0.0272533	0.052587	0.0424479	0.704246	0.944077	0.287479	0.0555543	0.145685
TCGA-BC-A3KG	680	0	0.254826	0.0412704	0.0387205	0.0410395	0.919574	0.0995404	0.0309533	0.0400675	0.103352	0.036907	0.0323911	0.0715991	0.917192	0.0340204	0.0267224	0.0414787	0.939893	0.0401966	0.0393322	0.0509901	0.0797737	0.0306334	0.0297592	0.10984	0.0246867	0.0696116	0.0491886	0.0474086	0.0653649	0.0256676	0.921045	0.0567365	0.0306441	0.0578107	0.0396168	0.0499857	0.929485	0.906853	0.0253983	0.0227869	0.0742387	0.058239	0.91426	0.923961	0.0845588	0.0361913	0.328369
TCGA-DD-AAVS	1823	0	0.0768495	0.0580379	0.027294	0.0256513	0.587116	0.0331646	0.0198616	0.0356121	0.0716677	0.0243904	0.0257887	0.0249272	0.943164	0.0267452	0.0287243	0.0404881	0.949406	0.0471188	0.028122	0.0338986	0.0516875	0.0270671	0.0395152	0.0667482	0.0235403	0.0407794	0.0464655	0.0433469	0.0327579	0.0125378	0.95293	0.027233	0.0535584	0.0291194	0.0212795	0.0329003	0.75932	0.536203	0.0269068	0.0248067	0.045787	0.0690126	0.670278	0.952739	0.302445	0.0348088	0.193825
TCGA-DD-AAD1	564	0	0.0499436	0.103474	0.0379506	0.0379107	0.513428	0.0399011	0.0277005	0.039596	0.0701132	0.0261802	0.0290199	0.0345061	0.936404	0.0323349	0.0279921	0.0374949	0.945804	0.0376539	0.03905	0.0391485	0.0644389	0.0274857	0.0407953	0.0436446	0.0238597	0.0364361	0.047277	0.0346631	0.0283678	0.0121522	0.945991	0.0309776	0.096107	0.0525674	0.021147	0.03014	0.736567	0.630916	0.0219217	0.0230407	0.0493409	0.118843	0.635084	0.94674	0.267708	0.0490463	0.276261
TCGA-CC-A7II	399	0	0.0784358	0.0437952	0.0282672	0.0390563	0.820011	0.0446144	0.0340683	0.0487285	0.0559975	0.027671	0.0191883	0.0346366	0.927391	0.0225554	0.0326569	0.0480531	0.906421	0.0367347	0.0506232	0.0569578	0.0657486	0.0276374	0.0340641	0.0399319	0.0159332	0.0351399	0.0415573	0.0457269	0.028499	0.0220178	0.887586	0.0320775	0.0378403	0.0430083	0.0271264	0.0330621	0.662621	0.774423	0.0213289	0.0237932	0.0594196	0.0547711	0.906789	0.939836	0.0698881	0.0538782	0.257417
TCGA-XR-A8TD	1030	0	0.0426689	0.0560466	0.0280315	0.0261576	0.552943	0.0424783	0.0226254	0.0312462	0.0514764	0.0398908	0.0236882	0.0278771	0.870528	0.0455364	0.024446	0.0410146	0.934158	0.0476095	0.0299296	0.0351638	0.0550586	0.0337025	0.0268571	0.0384193	0.0153225	0.0450123	0.0300172	0.0385761	0.0248181	0.0163358	0.918731	0.0216045	0.0528965	0.0316051	0.0226838	0.0265373	0.667334	0.714726	0.0199248	0.0214905	0.0550495	0.0438367	0.775856	0.935414	0.0993556	0.0523833	0.230735
TCGA-CC-5261	97	1	0.287476	0.0532204	0.0477572	0.0426298	0.951783	0.148725	0.0232354	0.0320583	0.136777	0.0402098	0.0573743	0.0363166	0.952489	0.0345129	0.0338866	0.0655584	0.943961	0.0945937	0.0626168	0.0823454	0.111682	0.0355086	0.0343881	0.113752	0.0167805	0.0883507	0.043975	0.0809494	0.0957098	0.0185747	0.938731	0.0740689	0.0236133	0.0441593	0.0360216	0.034051	0.859316	0.932323	0.0269375	0.0214896	0.0782183	0.0758433	0.950292	0.942026	0.0623703	0.0463883	0.343525
TCGA-G3-A25X	1779	0	0.184684	0.0562479	0.031924	0.0303922	0.899136	0.0720989	0.0331599	0.0298313	0.155148	0.0421847	0.0441642	0.033557	0.935825	0.0474242	0.0395263	0.0533623	0.941976	0.0479647	0.0311307	0.0430514	0.0761603	0.0368844	0.0440131	0.0609269	0.031504	0.0437352	0.0528333	0.032601	0.0499402	0.0168881	0.948452	0.0305423	0.0804055	0.0380825	0.029137	0.0335918	0.862673	0.836605	0.0271198	0.019333	0.0923784	0.0582133	0.707513	0.942966	0.164461	0.0640517	0.0779938
TCGA-PD-A5DF	639	1	0.0320331	0.0454483	0.0417085	0.0307802	0.821263	0.025606	0.0245269	0.0366923	0.0516903	0.0252566	0.0257693	0.025598	0.934777	0.0342413	0.0301782	0.0382639	0.949165	0.0436956	0.0326648	0.0258799	0.0474535	0.0248921	0.0327044	0.024519	0.0157693	0.0354682	0.0498612	0.0256265	0.0246199	0.0242567	0.947583	0.0219762	0.0518837	0.0404115	0.0250297	0.0245458	0.667052	0.810399	0.0208607	0.0269041	0.0703421	0.0450373	0.882519	0.950086	0.125624	0.0492975	0.30227
TCGA-G3-A25V	860	0	0.222263	0.047592	0.0627783	0.0433458	0.954398	0.0934937	0.0292159	0.0344799	0.0979069	0.034802	0.0402942	0.0326895	0.919576	0.0382842	0.0280498	0.0634957	0.946206	0.0483248	0.0505176	0.0530266	0.0946042	0.0277028	0.0339683	0.0688172	0.0294657	0.0741979	0.0515248	0.0760739	0.0476105	0.0204838	0.904488	0.056374	0.0251238	0.0414095	0.0421373	0.0514194	0.676797	0.932018	0.0373117	0.033247	0.0759317	0.0607357	0.922083	0.921829	0.0666407	0.0525588	0.362123
TCGA-UB-A7MA	848	0	0.0624257	0.0341816	0.0391555	0.031139	0.874123	0.0333845	0.0248704	0.0414417	0.0441726	0.0260723	0.0247209	0.0362376	0.915782	0.0229286	0.0256313	0.046025	0.907995	0.0338914	0.0209782	0.0374263	0.0668264	0.0279488	0.0448379	0.0368414	0.0185784	0.0468182	0.0470195	0.0329927	0.022795	0.0182796	0.932139	0.014017	0.03295	0.0298187	0.0473549	0.0273056	0.925957	0.779862	0.021807	0.0221732	0.0694172	0.0435975	0.887298	0.910521	0.131606	0.0350095	0.298391
TCGA-DD-AAD8	1219	0	0.0724036	0.0334948	0.0392807	0.0280885	0.533298	0.12098	0.031092	0.0320052	0.0579067	0.0229578	0.021758	0.0295336	0.941073	0.0202326	0.0355047	0.04114	0.9356	0.041901	0.0433838	0.0336637	0.0558442	0.0288929	0.0258467	0.0424925	0.0135945	0.0337829	0.0436724	0.0264556	0.0512218	0.014417	0.954645	0.0391504	0.0765543	0.0281931	0.0207141	0.0287279	0.871034	0.553006	0.0264569	0.0153277	0.0422877	0.0428719	0.648737	0.925784	0.306904	0.0484329	0.190664
TCGA-CC-A8HS	300	1	0.035801	0.0558982	0.0289945	0.0276339	0.767016	0.0222156	0.0243099	0.0322185	0.0639253	0.0378763	0.045416	0.0286276	0.934527	0.0362891	0.0288031	0.0637471	0.920298	0.0378501	0.0295631	0.0644582	0.0441144	0.0434716	0.027582	0.0384541	0.0166291	0.0396966	0.0362504	0.0333151	0.0414432	0.0187831	0.921089	0.0263193	0.046881	0.0360651	0.0214288	0.0308842	0.131448	0.764905	0.0223492	0.0203264	0.0762484	0.0377877	0.797854	0.938542	0.14776	0.0484696	0.12646
TCGA-DD-AADI	1085	0	0.0556297	0.0374685	0.0282279	0.0204886	0.664909	0.0469329	0.0279242	0.0350379	0.071644	0.0199755	0.0281629	0.0296014	0.940854	0.0289718	0.0283955	0.0529027	0.93896	0.042868	0.0324908	0.0753348	0.0511766	0.0202028	0.0379735	0.0472252	0.0162285	0.0464439	0.0375081	0.0229393	0.0278845	0.0155378	0.91045	0.0299493	0.0649143	0.0361121	0.0193107	0.035478	0.874533	0.686654	0.023183	0.0186716	0.0388095	0.0541168	0.658596	0.932516	0.254003	0.0393088	0.209838
TCGA-ED-A8O6	56	1	0.0501027	0.071701	0.0368746	0.0265853	0.6137	0.0253431	0.0287043	0.026341	0.0664358	0.0320148	0.0370674	0.0312534	0.935055	0.0274414	0.0351806	0.0489878	0.883115	0.080394	0.0354193	0.0325363	0.0537492	0.0527147	0.0314589	0.0335553	0.0229192	0.0304366	0.0396399	0.0304205	0.0289932	0.0165975	0.888819	0.0308161	0.0853796	0.0311137	0.0373902	0.0304595	0.865466	0.60068	0.024713	0.0401181	0.0585762	0.0560576	0.603446	0.94133	0.195988	0.056619	0.199933
TCGA-G3-A3CG	673	0	0.225478	0.0323424	0.0500622	0.0321518	0.916755	0.111402	0.0342108	0.0495924	0.102404	0.0457028	0.0334507	0.0464927	0.929249	0.0277185	0.0277073	0.0590475	0.955789	0.0334429	0.0450305	0.0890432	0.0836762	0.0353105	0.0345051	0.113748	0.0212987	0.0545823	0.0547234	0.0585628	0.081647	0.0187458	0.94249	0.036868	0.0430052	0.0324199	0.0183944	0.0534399	0.846474	0.897679	0.0246901	0.0228241	0.0602023	0.0630414	0.886774	0.948837	0.0663813	0.0444532	0.338538
TCGA-DD-A4NB	989	0	0.094418	0.0369272	0.0471848	0.0374674	0.893165	0.0714378	0.0268116	0.0382625	0.0681183	0.035535	0.0262623	0.0365069	0.944962	0.0251841	0.0259476	0.0485836	0.953569	0.0441412	0.0354349	0.0490819	0.0697384	0.0281317	0.035233	0.0404035	0.018317	0.0404128	0.045297	0.057437	0.031195	0.0232708	0.93021	0.0226735	0.0298489	0.0371549	0.0245055	0.0282493	0.668409	0.805273	0.0278248	0.0216808	0.0694401	0.0607875	0.916386	0.951605	0.0896839	0.0428406	0.163707
TCGA-DD-A1ED	2301	0	0.159406	0.0430399	0.0471535	0.0511811	0.95512	0.0787743	0.0292096	0.0431077	0.078352	0.0451122	0.0439623	0.0378175	0.947149	0.0377134	0.0291315	0.066968	0.946982	0.0486263	0.0425306	0.0500905	0.0741737	0.0322216	0.0449948	0.0553481	0.0152494	0.0683631	0.0395332	0.0682745	0.0530647	0.0137469	0.909975	0.0532553	0.0251151	0.0347578	0.0304282	0.0416931	0.639252	0.919582	0.0229201	0.0345203	0.095992	0.0695778	0.941697	0.9396	0.0575066	0.04392	0.352481
TCGA-DD-AADB	1242	0	0.0836531	0.0319571	0.0269636	0.0191942	0.514386	0.0229259	0.0190374	0.0295168	0.046187	0.0253937	0.0323587	0.0281602	0.931161	0.0276756	0.0318222	0.0409204	0.945815	0.0360828	0.0412169	0.0294075	0.0386853	0.0232198	0.0300658	0.0371817	0.0139417	0.0386868	0.045768	0.0439233	0.0324224	0.0152455	0.920254	0.0257027	0.0661215	0.0321227	0.0208292	0.0238777	0.874914	0.724756	0.0206572	0.0185045	0.0427387	0.0471799	0.701882	0.940306	0.164323	0.0331826	0.1687
TCGA-G3-AAV5	354	0	0.0307757	0.0386624	0.0266708	0.0242611	0.536201	0.0296275	0.0227177	0.0443102	0.0478216	0.0328698	0.0173621	0.0325248	0.911433	0.0273023	0.0252332	0.0418466	0.930841	0.0407889	0.0255721	0.0373662	0.0464561	0.0315366	0.022739	0.0356672	0.0135157	0.0287063	0.0345111	0.0376538	0.0502375	0.0138759	0.930955	0.0226519	0.0945783	0.0285776	0.0238653	0.0232218	0.863495	0.720167	0.0234716	0.0202032	0.160023	0.050639	0.693249	0.930091	0.200917	0.0551259	0.0752442
TCGA-KR-A7K2	829	0	0.0586589	0.0463587	0.0320963	0.0356611	0.857404	0.0421625	0.0240722	0.0324447	0.0620776	0.0335801	0.0288009	0.0387793	0.936223	0.0309579	0.0280408	0.0353776	0.940161	0.0297336	0.0362905	0.0349903	0.0400853	0.0315614	0.0359576	0.0407923	0.023217	0.0424499	0.0446529	0.0403648	0.0277763	0.0244313	0.930173	0.0194553	0.0369765	0.0411987	0.0380496	0.029257	0.923946	0.844242	0.0310383	0.0304865	0.0865282	0.0473821	0.883888	0.93774	0.0837864	0.0388827	0.28459
TCGA-DD-AAVQ	2728	0	0.164076	0.0473124	0.0301969	0.0180045	0.475734	0.0261787	0.0445909	0.0302147	0.0681	0.0200122	0.0203583	0.0339559	0.945539	0.0241735	0.0351005	0.0373884	0.938973	0.0446726	0.0278248	0.0274016	0.0482374	0.0267546	0.0311593	0.0500461	0.0174786	0.0305193	0.0474092	0.0402936	0.0378514	0.0127095	0.95239	0.029851	0.100023	0.0306017	0.0146141	0.0273963	0.827046	0.563085	0.0240789	0.0203072	0.0519224	0.0374017	0.616474	0.945059	0.241962	0.0531874	0.240237
TCGA-CC-A7IG	299	1	0.139579	0.0611324	0.0334335	0.0451925	0.933891	0.0620091	0.0294161	0.0456656	0.0764632	0.0360941	0.0315673	0.0330842	0.919556	0.0302544	0.040709	0.040672	0.937503	0.0508339	0.0489738	0.0309974	0.0490384	0.0305257	0.0503819	0.060761	0.0241016	0.067645	0.0473665	0.0528767	0.0437776	0.0294459	0.911934	0.0261806	0.028576	0.0472895	0.0328028	0.0279665	0.89694	0.844157	0.0406261	0.0271656	0.0999736	0.0462637	0.921309	0.938101	0.107903	0.0458056	0.307698
TCGA-DD-AAVP	2752	0	0.0625175	0.0354285	0.0234346	0.0207585	0.56907	0.04224	0.0445484	0.0452761	0.0656068	0.0215628	0.0229088	0.0330617	0.94153	0.0240931	0.0323579	0.0427732	0.947132	0.0545524	0.0282596	0.0410666	0.0680487	0.0242179	0.0357434	0.035969	0.0130133	0.0322238	0.0461543	0.03065	0.0426267	0.0166851	0.952976	0.0333888	0.0638227	0.0263494	0.0184397	0.030198	0.739356	0.59695	0.0268251	0.019175	0.0383313	0.0552247	0.514643	0.939513	0.35181	0.0344949	0.363664
TCGA-G3-A25Z	655	0	0.269448	0.0382478	0.0441501	0.0320159	0.93235	0.0932575	0.0301736	0.0435509	0.0809806	0.0572371	0.0440737	0.0476806	0.959712	0.053602	0.0256004	0.0484948	0.93388	0.0533915	0.0377799	0.0507496	0.0781082	0.0242795	0.0383023	0.0716213	0.0202971	0.06642	0.0591671	0.0581849	0.0661018	0.0161253	0.948184	0.0462277	0.0237342	0.0426471	0.0297358	0.0308609	0.883843	0.921558	0.027613	0.0275216	0.0777309	0.0525605	0.919398	0.93713	0.0975961	0.0435226	0.358942
TCGA-DD-AADG	1145	0	0.0526803	0.0369625	0.0357199	0.0221916	0.628892	0.0231213	0.0355652	0.039347	0.0749479	0.0394676	0.0328335	0.0303197	0.9297	0.0338557	0.0291947	0.0507697	0.951431	0.0404714	0.0399895	0.0500321	0.057558	0.0365579	0.0307301	0.0700142	0.0171664	0.0377762	0.0459043	0.0485364	0.0316066	0.0157218	0.954332	0.0284511	0.0961355	0.0329663	0.0203839	0.0325672	0.917328	0.682734	0.0291638	0.0251519	0.0536546	0.0388801	0.48992	0.915196	0.275618	0.0434847	0.246435
TCGA-5R-AAAM	46	1	0.147752	0.340297	0.0325362	0.0497249	0.568325	0.104491	0.0272054	0.0281312	0.0610382	0.0306076	0.0273578	0.0301438	0.954837	0.0359447	0.0303498	0.046749	0.952114	0.0501723	0.0432058	0.0558951	0.0597295	0.0339149	0.0342343	0.0466594	0.0177338	0.0557969	0.0526538	0.0359897	0.0597982	0.0118178	0.952717	0.0357855	0.0924506	0.0378519	0.0228303	0.0802431	0.888715	0.682998	0.0252349	0.0236401	0.0651442	0.0505491	0.725104	0.961092	NA	0.0534001	0.271821
TCGA-RC-A7SB	588	0	0.0396179	0.0422071	0.028089	0.0329889	0.819535	0.0242167	0.0233699	0.0368272	0.0553095	0.0255009	0.0244145	0.0304707	0.9166	0.0277028	0.0305235	0.0378938	0.944339	0.0414248	0.0247925	0.0284956	0.0267137	0.0268546	0.0323195	0.0204846	0.0159278	0.032684	0.0429514	0.0358985	0.0327045	0.0222576	0.941771	0.0201012	0.0445924	0.0316496	0.0243657	0.0229043	0.925104	0.780452	0.0281598	0.0212186	0.056767	0.0541752	0.895968	0.952557	0.122688	0.0419073	0.308775
TCGA-DD-AACF	365	1	0.0856123	0.0538597	0.0431527	0.027583	0.74897	0.0628832	0.0372817	0.0566586	0.0882761	0.074315	0.0461704	0.0296255	0.91217	0.0406772	0.0316234	0.0501126	0.932463	0.0449849	0.0546713	0.0545629	0.070799	0.0331946	0.0329742	0.0502473	0.0209198	0.0362999	0.0525392	0.0338697	0.0252272	0.0152531	0.929045	0.0741617	0.0592879	0.0280013	0.0291259	0.0480743	0.923142	0.784981	0.0270514	0.0374418	0.0501719	0.126606	0.851878	0.919043	0.205813	0.052019	0.323137
TCGA-DD-AACS	1804	0	0.0677748	0.0434185	0.0377402	0.0253995	0.829443	0.029564	0.0299098	0.0357096	0.0853299	0.0365445	0.0259781	0.033178	0.951016	0.0344331	0.0307831	0.0377649	0.943538	0.0352602	0.0318913	0.0519894	0.0481437	0.0340809	0.0373791	0.0470792	0.0195241	0.040974	0.0426759	0.0270057	0.0260904	0.0143303	0.916529	0.0376992	0.0577216	0.0347448	0.0330523	0.0249346	0.861888	0.78043	0.022305	0.0175498	0.0503976	0.0604232	0.866371	0.957135	0.163325	0.0444766	0.329604
TCGA-G3-A25U	1636	0	0.23041	0.0416219	0.037721	0.0310084	0.906007	0.134772	0.0305622	0.0364252	0.0798779	0.0667457	0.0279812	0.0622262	0.939802	0.0336645	0.0277487	0.0558065	0.922631	0.0325958	0.0318	0.0524847	0.10037	0.0266989	0.0334928	0.0492832	0.0196635	0.059787	0.0545998	0.0323363	0.0648728	0.0196339	0.945003	0.040403	0.0406232	0.0336638	0.0212301	0.0329829	0.933376	0.906758	0.0333538	0.0297864	0.0713799	0.0680709	0.934342	0.949334	0.0997603	0.0515031	0.345022
TCGA-DD-AAE9	722	0	0.0626568	0.0321464	0.0344431	0.024846	0.572487	0.0393824	0.0322126	0.0341369	0.0648031	0.025634	0.0327144	0.0361499	0.928031	0.0315167	0.0327264	0.0437792	0.949015	0.0487498	0.0421383	0.0767406	0.0542408	0.0223921	0.0342397	0.0563267	0.0184397	0.0391968	0.0407708	0.0279695	0.0304379	0.0136162	0.952816	0.032729	0.0681041	0.0299581	0.0196337	0.0320532	0.896678	0.534916	0.0223282	0.026413	0.0430618	0.0403778	0.692205	0.93939	0.248978	0.0377976	0.322244
TCGA-DD-AACC	1685	1	0.0932807	0.0583116	0.0321424	0.0217558	0.789728	0.0426839	0.0357269	0.0282015	0.068731	0.0318941	0.0389848	0.0456541	0.950721	0.0312486	0.028125	0.043542	0.960185	0.0441506	0.0326842	0.0556029	0.0693803	0.0248535	0.0303853	0.0481296	0.0194898	0.0353945	0.0366653	0.0370641	0.0258357	0.0136643	0.941572	0.0242664	0.0550911	0.0260633	0.0254185	0.0384171	0.877748	0.78817	0.0230724	0.0175858	0.0503879	0.0445296	0.823606	0.939549	0.10952	0.0402553	0.234781
TCGA-G3-A3CI	180	0	0.248444	0.0384938	0.0392465	0.0241449	0.916818	0.0850423	0.0272443	0.0346622	0.0952908	0.0337008	0.0233617	0.0453805	0.902515	0.0234671	0.0205206	0.0506804	0.933537	0.0355069	0.0481286	0.044582	0.0847634	0.0251951	0.0399015	0.0904101	0.0259613	0.0476202	0.0447789	0.0418353	0.0737746	0.0206449	0.931109	0.0401467	0.0335091	0.0346916	0.0282043	0.0331207	0.747262	0.878741	0.0274522	0.0251519	0.0700996	0.0777754	0.89655	0.874625	0.0661211	0.0729442	0.264592
TCGA-DD-AAD5	1345	0	0.115937	0.0423369	0.0329972	0.0245713	0.547454	0.0852716	0.0315097	0.0423602	0.0814236	0.0370121	0.0435463	0.0420614	0.920346	0.0323833	0.0349959	0.0512538	0.954514	0.0384075	0.0359482	0.0341771	0.0546596	0.0278647	0.0378024	0.0633977	0.0180454	0.0405976	0.0511665	0.0286449	0.0421562	0.0135533	0.755082	0.0316093	0.0820134	0.0318834	0.0197063	0.0349988	0.803826	0.586935	0.0263009	0.028347	0.0825249	0.0469985	0.608341	0.932535	0.279676	0.0434318	0.205139
[truncated: 89 more columns]
