# Supplementary material for: Immunological Significance of Prognostic DNA Methylation Sites in Hepatocellular Carcinoma
Source: Front Mol Biosci. 2021 May 26;8:683240. doi: 10.3389/fmolb.2021.683240 (PMC8187884; doi:10.3389/fmolb.2021.683240)
Supplement: Supplementary file 23 [file Table8.xlsx]

## Sheet: Sheet1
Supplementary Table 8. Differential methylation level of CpG sites in cluster 1.
id	futime	fustat	cg00510787	cg08807541	cg09600437	cg09747578	cg19162106	cg20172280	cg20466180
TCGA-DD-A1EI	183	0	0.174925	0.0523729	0.053297	0.113909	0.0317961	0.0331733	0.0324408
TCGA-CC-A5UD	304	1	0.0927777	0.110773	0.0792939	0.0526489	0.0408721	0.0295841	0.159319
TCGA-DD-AAW2	1855	0	0.0460158	0.259503	0.19711	0.0243432	0.0578492	0.0251089	0.25035
TCGA-G3-A25S	416	1	0.213639	0.0782827	0.0524245	0.0714244	0.0251004	0.0256364	0.0407469
TCGA-CC-5260	87	1	0.303044	0.0674627	0.0570057	0.562707	0.615737	0.377659	0.147898
TCGA-DD-AACU	1567	0	0.145957	0.181667	0.154298	0.0342992	0.0324918	0.0279004	0.204423
TCGA-CC-A8HV	279	1	0.0561373	0.156705	0.0563584	0.040652	0.0422352	0.0268491	0.220621
TCGA-CC-A9FS	211	0	0.0359351	0.259768	0.0748804	0.0261323	0.0366963	0.0335301	0.300818
TCGA-DD-AACH	195	1	0.0783949	0.324752	0.109964	0.0392871	0.034398	0.0465353	0.194392
TCGA-G3-AAUZ	480	0	0.134376	0.111809	0.0621169	0.0730733	0.0204353	0.0333801	0.114446
TCGA-DD-A1EB	2017	0	0.181182	0.0472769	0.0428276	0.0913335	0.0682099	0.090719	0.0397536
TCGA-DD-AADD	1231	0	0.0896993	0.233682	0.102025	0.0279766	0.0319783	0.0175604	0.20002
TCGA-DD-AAEA	575	0	0.0597195	0.276056	0.169781	0.0409797	0.031224	0.0327957	0.296463
TCGA-DD-AAE3	566	0	0.0477334	0.262528	0.182479	0.0267126	0.105356	0.0351885	0.303344
TCGA-DD-A4ND	2746	0	0.0677447	0.173037	0.0817632	0.065999	0.0310985	0.0278039	0.290365
TCGA-DD-A3A2	2131	1	0.0820369	0.0629916	0.0321717	0.0437981	0.508431	0.19753	0.0547209
TCGA-DD-AAVW	2317	0	0.105503	0.158309	0.104405	0.0316563	0.0270929	0.0228874	0.316627
TCGA-DD-AACZ	171	1	0.0821148	0.137282	0.124163	0.0288508	0.604486	0.0182302	0.168088
TCGA-DD-AACE	2184	0	0.0620929	0.193347	0.216785	0.03698	0.0311464	0.0431614	0.19867
TCGA-ED-A7XO	427	0	0.030622	0.17173	0.0985932	0.0232776	0.0406894	0.0241427	0.168854
TCGA-DD-A1EG	1372	1	0.2608	0.0729363	0.0384731	0.0864782	0.40062	0.319713	0.0569474
TCGA-DD-AAE6	141	0	0.0602029	0.194292	0.139631	0.0327396	0.0324011	0.0221115	0.228531
TCGA-DD-AACX	170	0	0.189158	0.300815	0.263247	0.0569039	0.0850485	0.0297793	0.253582
TCGA-DD-A11C	662	0	0.112026	0.0538062	0.0484887	0.0791632	0.290089	0.0450797	0.0379084
TCGA-CC-A1HT	101	1	0.270624	0.10923	0.0480822	0.112066	0.0431404	0.0339741	0.0783167
TCGA-DD-AACJ	2102	0	0.107192	0.219521	0.152811	0.0391707	0.129552	0.16492	0.487895
TCGA-DD-AACV	1531	0	0.0662058	0.1888	0.122519	0.0435156	0.0544742	0.0276633	0.140314
TCGA-DD-A4NN	899	1	0.0553479	0.0896715	0.0515974	0.041286	0.0332412	0.0223307	0.173692
TCGA-CC-A8HU	344	1	0.0392212	0.119115	0.0767602	0.0238378	0.0319845	0.0245484	0.221582
TCGA-DD-A3A6	3258	1	0.0313724	0.0651443	0.05033	0.0257621	0.0322425	0.024798	0.0698636
TCGA-DD-AAVU	2202	0	0.10231	0.297329	0.0956058	0.0376042	0.0194595	0.0182766	0.21502
TCGA-MI-A75C	291	0	0.0656629	0.104438	0.0727592	0.0277871	0.0922384	0.109692	0.2155
TCGA-5R-AA1C	520	0	0.0950373	0.191335	0.0827656	0.054773	0.051756	0.0276957	0.163191
TCGA-BD-A3EP	409	0	0.0355148	0.0876978	0.0483917	0.0343069	0.035811	0.0276661	0.0636436
TCGA-DD-AAC9	347	0	0.0426632	0.295407	0.171438	0.0362442	0.0327272	0.0458565	0.26724
TCGA-FV-A2QR	581	1	0.323645	0.0827866	0.0736072	0.130126	0.0436845	0.220081	0.0695043
TCGA-G3-AAV7	361	0	0.111964	0.215662	0.0882197	0.0756435	0.029413	0.0265966	0.228597
TCGA-DD-AAVZ	1900	0	0.113026	0.177351	0.0782047	0.0376861	0.0368677	0.0247409	0.144266
TCGA-DD-AADR	2028	0	0.0681096	0.202536	0.121897	0.0311162	0.0293247	0.0249236	0.227226
TCGA-CC-A7IK	262	1	0.0612173	0.161369	0.0555424	0.0374002	0.0469938	0.0256894	0.0924815
TCGA-DD-AACW	1424	0	0.0943167	0.228812	0.120769	0.0378587	0.0359447	0.0287821	0.188908
TCGA-G3-A5SI	768	1	0.0282168	0.130385	0.0722171	0.0235876	0.0445159	0.0286246	0.114346
TCGA-CC-A7IL	278	1	0.0552398	0.0950925	0.0665793	0.0388864	0.0327035	0.0235852	0.0784437
TCGA-DD-AADL	636	0	0.0652649	0.267433	0.248728	0.0696779	0.0388876	0.0324977	0.259788
TCGA-DD-A4NK	1210	1	0.0576765	0.0980334	0.0636419	0.0422295	0.0464087	0.0265159	0.169454
TCGA-2Y-A9H0	3675	0	0.0660502	0.0978674	0.0518663	0.0628727	0.0253786	0.0266005	0.122543
TCGA-G3-AAV0	476	0	0.0424355	0.217719	0.106536	0.0334142	0.0586114	0.0430912	0.326946
TCGA-CC-A3MB	315	1	0.193971	0.0785131	0.0363367	0.0807958	0.0290158	0.0479482	0.0503968
TCGA-DD-A4NL	1711	0	0.0679199	0.0951282	0.0468023	0.0470847	0.03695	0.025206	0.168302
TCGA-DD-A116	1622	1	0.22566	0.0633579	0.0541539	0.0856867	0.0365713	0.0298661	0.0532676
TCGA-CC-5264	102	1	0.299169	0.0463535	0.0447587	0.179275	0.0284772	0.0508845	0.0407807
TCGA-DD-AADK	1049	0	0.0377002	0.258851	0.17421	0.0300132	0.0416643	0.0585936	0.23745
TCGA-DD-A11A	79	0	0.17207	0.0874661	0.0226392	0.119968	0.443471	0.0614042	0.0400649
TCGA-DD-AAW3	1633	0	0.0992729	0	0.215954	0.0442374	0.0395957	0.0284156	0
TCGA-ED-A66X	406	0	0.117965	0.102367	0.0567599	0.0392242	0.0320289	0.0309875	0.107022
TCGA-RG-A7D4	1098	0	0.0325671	0.0828053	0.0489794	0.0281517	0.0320981	0.0223221	0.112147
TCGA-DD-A113	2425	0	0.291473	0.0722462	0.0493141	0.091263	0.0412393	0.0237886	0.0742657
TCGA-DD-A4NO	2245	0	0.100966	0.121255	0.0664886	0.0443728	0.0393405	0.0252598	0.187223
TCGA-DD-AADO	453	0	0.114721	0.162258	0.0962688	0.0414272	0.0340996	0.0287875	0.20521
TCGA-RC-A7SK	472	0	0.0282904	0.154879	0.061993	0.0287347	0.0305867	0.0209653	0.0874641
TCGA-G3-A3CK	585	0	0.209925	0.0703248	0.0311784	0.141597	0.459121	0.0260784	0.0805718
TCGA-5C-A9VH	322	0	0.0317679	0.226872	0.126956	0.024925	0.0332715	0.0289533	0.308015
TCGA-DD-AAE2	638	0	0.0575744	0.207589	0.138402	0.0505398	0.0413625	0.0416116	0.216454
TCGA-DD-AAVX	1718	0	0.0796222	0.229952	0.199109	0.0306866	0.0415987	0.0271806	0
TCGA-DD-A3A3	535	1	0.0287934	0.0831995	0.053204	0.0305675	0.0341841	0.0256432	0.0769209
TCGA-DD-AAD0	137	0	0.0643189	0.250443	0.265072	0.0356689	0.312142	0.0245857	0.344383
TCGA-DD-AAVV	2455	0	0.0997892	0.209501	0.201198	0.02844	0.0432257	0.0237507	0.209018
TCGA-DD-A3A1	233	1	0.289009	0.169206	0.0580228	0.127767	0.0266253	0.0237312	0.0739352
TCGA-DD-AACO	1876	0	0.0564325	0.258335	0.196838	0.029033	0.0306382	0.0248748	0.254371
TCGA-LG-A9QD	366	0	0.210839	0.174687	0.0764157	0.0901994	0.0358182	0.031391	0.156989
TCGA-DD-A1EA	2415	0	0.148081	0.0753007	0.0395594	0.0670219	0.0258286	0.0440706	0.0361253
TCGA-CC-A123	219	0	0.216507	0.0632092	0.045828	0.124688	0.0329709	0.0298695	0.0328676
TCGA-DD-AACM	1769	0	0.0485796	0.169893	0.118281	0.037938	0.0408246	0.0287205	0.205402
TCGA-DD-AAEB	478	0	0.08205	0.221023	0.133673	0.0326301	0.0502945	0.0249348	0.239335
TCGA-CC-A3MC	363	0	0.03055	0.0911744	0.0546107	0.0306516	0.0301326	0.0264965	0.0661693
TCGA-BC-4072	1490	1	0.236595	0.0671312	0.0430549	0.0859837	0.0271626	0.0300848	0.0476178
TCGA-DD-AAW1	1989	0	0.0904936	0.26891	0.158472	0.0266828	0.0494007	0.02992	0.211549
TCGA-RC-A7S9	640	0	0.0466215	0.0795584	0.0706213	0.0364606	0.0331028	0.0271852	0.121511
TCGA-DD-AAE8	664	0	0.0468894	0.25952	0.23089	0.0352824	0.0396477	0.0327583	0.216484
TCGA-DD-AAEI	1531	0	0.0662336	0.275644	0.125284	0.0404566	0.0448489	0.0397845	0.216534
TCGA-BC-A8YO	562	0	0.0394167	0.127094	0.102027	0.040789	0.0265658	0.0185897	0.266624
TCGA-KR-A7K7	951	0	0.0917617	0.0521268	0.0403172	0.0314273	0.0379969	0.0323076	0.0984005
TCGA-ED-A4XI	819	0	0.0815217	0.130146	0.0799585	0.0388637	0.0316826	0.0310727	0.151851
TCGA-ED-A82E	408	0	0.0264205	0.0980094	0.0508388	0.0302056	0.754388	0.0189923	0.107391
TCGA-DD-AACL	107	1	0.0714181	0.258726	0.15803	0.0435314	0.0372812	0.0278683	0.186895
TCGA-DD-A73E	44	0	0.0389959	0.149914	0.0804534	0.0288656	0.570783	0.027012	0.181111
TCGA-G3-A25Y	452	1	0.20531	0.0728004	0.0393011	0.071875	0.0406939	0.0361681	0.0527782
TCGA-DD-AAEG	719	0	0.0359872	0.24142	0.116345	0.0244844	0.0352053	0.0206911	0.29038
TCGA-MI-A75G	698	0	0.0922267	0.106256	0.0717826	0.0452035	0.037217	0.0926427	0.148999
TCGA-KR-A7K0	65	1	0.052093	0.0793789	0.054785	0.0248924	0.0313424	0.0227203	0.130936
TCGA-DD-AADW	587	0	0.0377738	0.203883	0.0449516	0.0240166	0.0274431	0.0331509	0.160581
TCGA-CC-A3MA	303	1	0.253787	0.0626222	0.0350294	0.156413	0.69761	0.0346448	0.682695
TCGA-CC-A7IE	217	1	0.211261	0.0944302	0.0490414	0.0722482	0.0396761	0.0342184	0.0854076
TCGA-DD-A3A5	3125	1	0.0290523	0.0642565	0.0481891	0.025024	0.0480429	0.0250346	0.0310549
TCGA-DD-A4NE	660	1	0.023735	0.127805	0.0384955	0.0299185	0.0362147	0.0203359	0.119637
TCGA-DD-AADE	1202	0	0.0486093	0.26656	0.217173	0.0212104	0.030528	0.0240505	0.287042
TCGA-DD-A1EF	394	1	0.138834	0.0603087	0.037733	0.0504577	0.0380305	0.0401724	0.0363116
TCGA-G3-A3CH	780	0	0.0274244	0.0833366	0.0664485	0.0292676	0.0364703	0.048519	0.0732256
TCGA-RC-A7SH	468	0	0.102232	0.111385	0.0735769	0.0608232	0.0265548	0.0360247	0.12463
TCGA-CC-A8HT	140	1	0.0468791	0.100189	0.067202	0.0280503	0.0344745	0.0286493	0.166968
TCGA-CC-A7IJ	382	0	0.0537805	0.0637461	0.0468528	0.0275824	0.0303282	0.0248556	0.0859909
TCGA-DD-AADJ	1066	0	0.0500566	0.240753	0.185636	0.0344478	0.0587019	0.0279384	0.265232
TCGA-DD-AADV	574	0	0.0604017	0.168596	0.089456	0.0303392	0.0327227	0.0270004	0.221294
TCGA-CC-A5UE	272	1	0.0397271	0.194711	0.0580482	0.0387587	0.0332113	0.024886	0.123756
TCGA-DD-A4NV	2398	0	0.176615	0.108023	0.0583794	0.0500985	0.0422095	0.0451747	0.0976361
TCGA-DD-A115	2542	1	0.160457	0.0903196	0.0499071	0.119975	0.0402856	0.0525241	0.0515256
TCGA-DD-A4NJ	928	0	0.0242421	0.11337	0.0506552	0.019383	0.0247278	0.0571529	0.0684501
TCGA-DD-A1EC	602	0	0.166387	0.0917779	0.039417	0.0875082	0.034538	0.0303836	0.153612
TCGA-DD-AACN	1302	0	0.0293583	0.247189	0.122788	0.0253651	0.0365556	0.0264428	0.283636
TCGA-DD-AADU	554	0	0.0312763	0.225652	0.152473	0.0302625	0.0629779	0.0184465	0.239102
TCGA-DD-A4NH	917	0	0.0312762	0.175848	0.064354	0.11613	0.0294807	0.0219542	0.14997
TCGA-G3-A3CJ	594	0	0.226544	0.103684	0.0556251	0.0723204	0.133979	0.200242	0.0826141
TCGA-DD-A118	3437	0	0.165565	0.0513741	0.0416122	0.104389	0.0260046	0.0283292	0.0560203
TCGA-DD-AACT	1562	0	0.0575841	0.277461	0.182689	0.0336259	0.0359861	0.0240844	0.296235
TCGA-CC-5259	250	0	0.227995	0.0797733	0.0506444	0.12747	0.032147	0.0249838	0.0930592
TCGA-DD-AAE1	552	0	0.0573922	0.208864	0.160847	0.0323797	0.0409717	0.0249301	0.202544
TCGA-CC-A7IH	365	0	0.0411333	0.096362	0.0601344	0.0304464	0.033535	0.031599	0.0763953
TCGA-ED-A5KG	854	0	0.0393075	0.0850554	0.0403218	0.0266423	0.0343471	0.0310177	0.0911532
TCGA-DD-AAVR	2513	0	0.150725	0.229116	0.2009	0.0304405	0.0356903	0.0242626	0.224883
TCGA-G3-A6UC	671	0	0.0732454	0.0831502	0.0557857	0.0459719	0.0347866	0.0248425	0.0893041
TCGA-DD-AACD	381	1	0.05308	0.195901	0.116515	0.0552169	0.0303525	0.0276531	0.194864
TCGA-CC-A5UC	347	1	0.0372501	0.121384	0.0534929	0.0460079	0.042626	0.023478	0.120665
TCGA-DD-AADF	115	1	0.115667	0.169574	0.0936296	0.047559	0.0216917	0.021859	0.148448
TCGA-DD-AAVY	1970	0	0.075905	0.285996	0.193934	0.0261405	0.0305142	0.030036	0.27141
TCGA-DD-A1EE	349	1	0.177272	0.0603062	0.0436143	0.0774462	0.538419	0.43898	0.0400026
TCGA-G3-AAV2	372	0	0.0551951	0.108788	0.088528	0.0431202	0.058877	0.0320487	0.254905
TCGA-ED-A7XP	400	0	0.0304706	0.238438	0.0867511	0.028185	0.0346353	0.0208166	0.140747
TCGA-DD-AACG	469	1	0.0790088	0	0.140926	0.038897	0.0415328	0.0290931	0.179596
TCGA-DD-A4NF	942	0	0.0337217	0.0726936	0.0701843	0.0267032	0.0374862	0.0245151	0.14118
TCGA-CC-A7IF	649	1	0.060258	0.0902902	0.0530487	0.0459407	0.0451526	0.0293397	0.0889894
TCGA-KR-A7K8	906	0	0.0569125	0.0746738	0.0586397	0.0444303	0.0529408	0.028045	0.103984
TCGA-DD-AAEK	1067	0	0.0544165	0.201967	0.179113	0.0432076	0.0320897	0.0269399	0.220545
TCGA-DD-AADC	425	1	0.150992	0.182523	0.131382	0.071266	0.0445192	0.0293802	0.207428
TCGA-DD-A1EJ	1005	1	0.226716	0.0669632	0.039057	0.0980218	0.030038	0.0259161	0.0336103
TCGA-ED-A66Y	296	1	0.0585137	0.0652918	0.0428819	0.0298938	0.0378127	0.0267159	0.0673582
TCGA-G3-A25T	1553	0	0.173227	0.0522378	0.0436627	0.0767118	0.0564505	0.030191	0.11306
TCGA-DD-A4NS	2456	1	0.181351	0.114113	0.0532011	0.0578331	0.209887	0.0416326	0.0745124
TCGA-DD-AADS	474	0	0.0402623	0.17778	0.180543	0.0314129	0.0352545	0.0288225	0.335302
TCGA-DD-A3A4	612	1	0.02753	0.0814346	0.0513859	0.0366237	0.0404839	0.104366	0.0709317
TCGA-DD-AACI	1618	0	0.133518	0.199569	0.1561	0.0442437	0.0338906	0.0385975	0.208738
TCGA-DD-AAD2	658	0	0.0568842	0.286076	0.167329	0.0287517	0.0360522	0.0232994	0.286554
TCGA-CC-A3M9	300	1	0.270953	0.0803371	0.0418721	0.135843	0.0372028	0.028592	0.0584131
TCGA-DD-AAE0	555	0	0.109238	0.204768	0.169405	0.0374656	0.0280558	0.0282032	0.251287
TCGA-DD-A1EH	1495	0	0.237242	0.0903133	0.0391871	0.0710017	0.0490933	0.0348271	0.0508213
TCGA-DD-A11D	1560	1	0.250138	0.0676259	0.0451295	0.0942715	0.592897	0.0422026	0.0490096
TCGA-DD-AACB	2324	0	0.123609	0.288941	0.233324	0.0347417	0.037511	0.0365468	0.263399
TCGA-RC-A7SF	579	0	0.0274895	0.166857	0.0730362	0.023269	0.0294547	0.0337118	0.106793
TCGA-DD-A73A	728	0	0.059021	0.0737933	0.0538835	0.0392847	0.0431473	0.025502	0.169079
TCGA-CC-5263	129	1	0.390058	0.149229	0.0691158	0.133877	0.0518864	0.0458527	0.069774
TCGA-DD-AAE7	644	0	0.109517	0.282548	0.148734	0.0310363	0.0305579	0.0346627	0.25968
TCGA-DD-AAED	763	0	0.104126	0.256976	0.294623	0.0362851	0.0439757	0.02979	0.226791
TCGA-DD-AADA	1233	0	0.0551258	0.289523	0.187067	0.027865	0.0518327	0.029202	0.224621
TCGA-DD-AADQ	436	0	0.0560889	0.270076	0.239505	0.0294541	0.03575	0.03421	0.206585
TCGA-DD-A39W	827	1	0.264298	0.0675617	0.0469492	0.106367	0.0663867	0.041014	0.0586135
TCGA-5R-AA1D	449	0	0.254412	0.10864	0.0753498	0.134442	0.0391553	0.029961	0.131797
TCGA-DD-AAD3	1295	0	0.0544299	0.208994	0.170747	0.0605785	0.0428559	0.0269278	0.297586
TCGA-DD-A4NA	1008	0	0.0477575	0.288419	0.0538591	0.0296875	0.0289588	0.0253905	0.190022
TCGA-DD-A4NQ	373	1	0.121181	0.140956	0.0795214	0.0354116	0.0382168	0.0254217	0.200521
TCGA-DD-AACY	1450	0	0.0468649	0	0.109026	0.0398428	0.0386699	0.0252622	0.254275
TCGA-DD-A4NP	3308	0	0.136673	0.0932945	0.0536831	0.0617988	0.049619	0.0253361	0.138437
TCGA-DD-AADP	458	0	0.0563889	0.133173	0.061057	0.0272017	0.0245126	0.0220707	0.153982
TCGA-DD-A3A7	419	1	0.0311034	0.176069	0.0602473	0.029207	0.637651	0.452318	0.160871
TCGA-ED-A459	910	0	0.101014	0.122226	0.0946376	0.0724602	0.0258591	0.0264802	0.214495
TCGA-ED-A8O5	406	0	0.0437437	0.139221	0.0829337	0.0424661	0.02805	0.0236045	0.176322
TCGA-CC-5262	103	1	0.208064	0.060374	0.0396768	0.11879	0.101469	0.282657	0.049436
TCGA-BC-A69I	387	0	0.0813056	0.153061	0.0661484	0.0371412	0.301388	0.0250859	0.172521
TCGA-G3-AAV6	65	1	0.0481983	0.114027	0.0609144	0.0359739	0.0290109	0.0268265	0.241324
TCGA-DD-AAW0	2015	0	0.0916777	0.246397	0.194683	0.0245716	0.0296132	0.0191114	0.199415
TCGA-DD-A1E9	2759	1	0.212496	0.0608991	0.0470166	0.0920039	0.0347581	0.0364061	0.046166
TCGA-G3-AAV3	412	0	0.0413645	0.131293	0.0884901	0.0496144	0.0274849	0.0264246	0.266763
TCGA-DD-A73C	701	0	0.0550584	0.100382	0.0559938	0.0366035	0.034709	0.0353532	0.0799136
TCGA-DD-AAE4	608	0	0.105388	0.23041	0.150902	0.0299495	0.0259372	0.0289832	0.240699
TCGA-DD-A73F	1085	0	0.0505981	0.135327	0.0567539	0.0286134	0.0488768	0.0271517	0.111402
TCGA-5C-A9VG	328	0	0.0565272	0.162275	0.0850981	0.0727195	0.0418771	0.0298072	0.290279
TCGA-DD-AAD6	672	0	0.239061	0.294381	0.189818	0.0324875	0.0354712	0.0256339	0.230821
TCGA-DD-A119	223	1	0.185247	0.082695	0.0430713	0.0835334	0.0320998	0.0361829	0.053793
TCGA-CC-5258	129	1	0.306414	0.0533717	0.0374218	0.142493	0.026898	0.024699	0.0401189
TCGA-DD-A1EK	558	1	0.298603	0.0813043	0.0431072	0.137341	0.0363447	0.0231044	0.0807405
TCGA-DD-A73G	3478	0	0.0795694	0.095738	0.0637451	0.0303478	0.043043	0.033591	0.179191
TCGA-DD-A3A9	931	1	0.0755269	0.10176	0.0612916	0.0405469	0.0377854	0.0319961	0.142912
TCGA-DD-A1EL	415	1	0.258127	0.0770112	0.0367932	0.0996838	0.0356144	0.026786	0.0365504
TCGA-MI-A75E	507	0	0.0935686	0.0901651	0.0575311	0.0466232	0.11701	0.0350706	0.164891
TCGA-DD-AAEE	810	0	0.0470375	0.305386	0.130049	0.0278302	0.0325215	0.0225314	0.250068
TCGA-G3-AAV1	359	1	0.236966	0.0747437	0.0531748	0.154147	0.0278339	0.0333884	0.108444
TCGA-G3-A25W	935	0	0.224022	0.0836153	0.0443027	0.0930965	0.0390376	0.0264197	0.0570799
TCGA-DD-AACP	415	0	0.0721444	0.252776	0.151784	0.0342247	0.0391419	0.0260256	0.333374
TCGA-DD-AADY	555	0	0.0386514	0.209814	0.147289	0.0319662	0.0451095	0.0333602	0.228524
TCGA-DD-A73B	283	1	0.0952419	0.0841284	0.041934	0.0735004	0.0348563	0.0647921	0.134809
TCGA-CC-A9FW	248	0	0.0461153	0.116043	0.0969967	0.0334968	0.0273598	0.022576	0.248857
TCGA-DD-AACQ	432	1	0.200717	0.15963	0.0899426	0.071153	0.0404949	0.0307491	0.209888
TCGA-DD-AACA	2301	0	0.0682009	0.254428	0.231623	0.0239884	0.0368959	0.0267682	0.292313
TCGA-DD-AAEH	784	0	0.0689648	0.287479	0.132562	0.0413907	0.0423058	0.283806	0.23788
TCGA-BC-A3KG	680	0	0.254826	0.0845588	0.0618409	0.145348	0.0306918	0.0216268	0.0574373
TCGA-DD-AAVS	1823	0	0.0768495	0.302445	0.201775	0.0336482	0.0319056	0.0271922	0.188594
TCGA-DD-AAD1	564	0	0.0499436	0.267708	0.244262	0.0271732	0.0362866	0.0439226	0
TCGA-CC-A7II	399	0	0.0784358	0.0698881	0.0832192	0.0500903	0.0362249	0.0226266	0.189329
TCGA-XR-A8TD	1030	0	0.0426689	0.0993556	0.0768708	0.0375295	0.0333789	0.0225888	0.246942
TCGA-CC-5261	97	1	0.287476	0.0623703	0.034141	0.150465	0.0312715	0.0321441	0.0433363
TCGA-G3-A25X	1779	0	0.184684	0.164461	0.10196	0.0287503	0.0564365	0.0287632	0.102855
TCGA-PD-A5DF	639	1	0.0320331	0.125624	0.0722512	0.0209495	0.037241	0.0310034	0.116902
TCGA-G3-A25V	860	0	0.222263	0.0666407	0.0492613	0.118007	0.264336	0.0325933	0.0477457
TCGA-UB-A7MA	848	0	0.0624257	0.131606	0.0457578	0.0360956	0.0306653	0.0239767	0.0739273
TCGA-DD-AAD8	1219	0	0.0724036	0.306904	0.177429	0.0326845	0.0333927	0.356851	0.252381
TCGA-CC-A8HS	300	1	0.035801	0.14776	0.0759985	0.0216459	0.0384922	0.0264576	0.273023
TCGA-DD-AADI	1085	0	0.0556297	0.254003	0.156725	0.0343183	0.0352374	0.0445368	0.19275
TCGA-ED-A8O6	56	1	0.0501027	0.195988	0.119032	0.0228365	0.0376305	0.0369468	0
TCGA-G3-A3CG	673	0	0.225478	0.0663813	0.0420368	0.117832	0.0336174	0.164699	0.068549
TCGA-DD-A4NB	989	0	0.094418	0.0896839	0.0617773	0.0551161	0.0350217	0.0297666	0.119365
TCGA-DD-A1ED	2301	0	0.159406	0.0575066	0.0376056	0.103196	0.0442913	0.0285666	0.0458311
TCGA-DD-AADB	1242	0	0.0836531	0.164323	0.1123	0.0327907	0.0324642	0.0229937	0.185485
TCGA-G3-AAV5	354	0	0.0307757	0.200917	0.115375	0.0319376	0.383426	0.206972	0.279742
TCGA-KR-A7K2	829	0	0.0586589	0.0837864	0.0630734	0.0335156	0.0328858	0.0510425	0.170524
TCGA-DD-AAVQ	2728	0	0.164076	0.241962	0.12545	0.0228467	0.0421296	0.0245331	0.263388
TCGA-CC-A7IG	299	1	0.139579	0.107903	0.0612179	0.0455925	0.0381138	0.0324466	0.0628788
TCGA-DD-AAVP	2752	0	0.0625175	0.35181	0.21102	0.0310035	0.0329695	0.0277406	0.216612
TCGA-G3-A25Z	655	0	0.269448	0.0975961	0.0492667	0.104473	0.259163	0.026275	0.055374
TCGA-DD-AADG	1145	0	0.0526803	0.275618	0.139288	0.0429888	0.0502151	0.0429406	0.234535
TCGA-5R-AAAM	46	1	0.147752	0	0.162991	0.0313996	0.590546	0.336515	0
TCGA-RC-A7SB	588	0	0.0396179	0.122688	0.0790984	0.0245574	0.0311949	0.0221444	0.0950639
TCGA-DD-AACF	365	1	0.0856123	0.205813	0.111756	0.0404908	0.0336744	0.034185	0.158215
TCGA-DD-AACS	1804	0	0.0677748	0.163325	0.10939	0.0362787	0.0290247	0.0262432	0.115785
TCGA-G3-A25U	1636	0	0.23041	0.0997603	0.0503111	0.0988274	0.0452226	0.0312579	0.062817
TCGA-DD-AAE9	722	0	0.0626568	0.248978	0.159717	0.0487534	0.0330011	0.0216758	0.26705
TCGA-DD-AACC	1685	1	0.0932807	0.10952	0.0685626	0.0363635	0.0292789	0.0258843	0.124718
TCGA-G3-A3CI	180	0	0.248444	0.0661211	0.0387035	0.140129	0.0329151	0.0279853	0.0555296
TCGA-DD-AAD5	1345	0	0.115937	0.279676	0.141025	0.0306575	0.0481638	0.0283738	0.317192
